# Supplementary material for: Structural and evolutionary divergence of eukaryotic protein kinases in Apicomplexa
Source: BMC Evol Biol. 2011 Nov 2;11:321. doi: 10.1186/1471-2148-11-321 (PMC3239843; doi:10.1186/1471-2148-11-321)
Supplement: Additional file 1 — Kinome annotations. Zip archive of hierarchical kinase classifications for each gene in the kinomes of each apicomplexan, plus P. marinus and T. pseudonana. Each file contains two tab-separated columns listing each gene's accession and kinase family assignment. Accessions are taken from the sources listed in Table 2. [file 1471-2148-11-321-S1.ZIP]

Archive with 19 entries (19 files):
- a1_Babesia_bovis.tsv
- a1_Cryptosporidium_hominis.tsv
- a1_Cryptosporidium_muris.tsv
- a1_Cryptosporidium_parvum.tsv
- a1_Eimeria_tenella.tsv
- a1_Neospora_caninum.tsv
- a1_Perkinsus_marinus.tsv
- a1_Plasmodium_berghei.tsv
- a1_Plasmodium_chabaudi.tsv
- a1_Plasmodium_falciparum.tsv
- a1_Plasmodium_knowlesi.tsv
- a1_Plasmodium_vivax.tsv
- a1_Plasmodium_yoelii.tsv
- a1_Thalassiosira_pseudonana.tsv
- a1_Theileria_annulata.tsv
- a1_Theileria_parva.tsv
- a1_Toxoplasma_gondii_GT1.tsv
- a1_Toxoplasma_gondii_ME49.tsv
- a1_Toxoplasma_gondii_VEG.tsv
