# Supplementary material for: Structural and evolutionary divergence of eukaryotic protein kinases in Apicomplexa
Source: BMC Evol Biol. 2011 Nov 2;11:321. doi: 10.1186/1471-2148-11-321 (PMC3239843; doi:10.1186/1471-2148-11-321)
Supplement: Additional file 1 — Kinome annotations. Zip archive of hierarchical kinase classifications for each gene in the kinomes of each apicomplexan, plus P. marinus and T. pseudonana. Each file contains two tab-separated columns listing each gene's accession and kinase family assignment. Accessions are taken from the sources listed in Table 2. [file 1471-2148-11-321-S1.ZIP › a1_Babesia_bovis.tsv]

BBOV_I000170	PDK1_AGC
BBOV_I000350	AGC
BBOV_I001560	ULK_Other
BBOV_I001950	CDK_CMGC
BBOV_I004190	PKA_AGC
BBOV_I004690	PKG_AGC
BBOV_II000610	CAMK1_CAMK
BBOV_II000760	ePK
BBOV_II004380	CDK_CMGC
BBOV_II005280	CDK_CMGC
BBOV_II006890	GCN2_PEK_Other
BBOV_II007230	CDPK_CAMK
BBOV_II007390	Aur_Other
BBOV_II007640	CDPK_CAMK
BBOV_III001400	CMGC
BBOV_III002900	CK1
BBOV_III003130	IKS_Other
BBOV_III003210	CAMKL_CAMK
BBOV_III003600	GSK_CMGC
BBOV_III005470	CDPK_CAMK
BBOV_III005740	PKA_AGC
BBOV_III006430	CMGC
BBOV_III007370	SRPK_CMGC
BBOV_III007550	ePK
BBOV_III007790	CK2_CMGC
BBOV_III008760	TLK_Other
BBOV_III008880	CDC2_CDK_CMGC
BBOV_III009120	AMPK_CAMKL_CAMK
BBOV_III009650	DYRK2_DYRK_CMGC
BBOV_III010080	NEK_Other
BBOV_IV001230	CLK_CMGC
BBOV_IV003210	CDPK_CAMK
BBOV_IV004470	PRP4_DYRK_CMGC
BBOV_IV005520	MAPK_CMGC
BBOV_IV006150	GCN2_PEK_Other
BBOV_IV007830	ePK
BBOV_IV008300	NEK1_NEK_Other
BBOV_IV008520	SCY1_Other
BBOV_IV010230	CMGC
BBOV_IV010480	ERK7_MAPK_CMGC
BBOV_IV010650	CDC2_CDK_CMGC
BBOV_IV011370	PEK_Other
BBOV_IV012050	ePK
