# Supplementary material for: Structural and evolutionary divergence of eukaryotic protein kinases in Apicomplexa
Source: BMC Evol Biol. 2011 Nov 2;11:321. doi: 10.1186/1471-2148-11-321 (PMC3239843; doi:10.1186/1471-2148-11-321)
Supplement: Additional file 1 — Kinome annotations. Zip archive of hierarchical kinase classifications for each gene in the kinomes of each apicomplexan, plus P. marinus and T. pseudonana. Each file contains two tab-separated columns listing each gene's accession and kinase family assignment. Accessions are taken from the sources listed in Table 2. [file 1471-2148-11-321-S1.ZIP › a1_Cryptosporidium_hominis.tsv]

Chro.10015	CDC2_CDK_CMGC
Chro.10100	ePK
Chro.10109	PEK_Other
Chro.10143	NDR_AGC
Chro.10172	NEK_Other
Chro.10241	VPS15_Other
Chro.10319	ePK
Chro.10329	SRPK_CMGC
Chro.20102	CAMK
Chro.20118	CDPK_CAMK
Chro.20142	CDPK_CAMK
Chro.20175	ePK
Chro.20198	NDR_AGC
Chro.20213	ERK7_MAPK_CMGC
Chro.20247	ePK
Chro.20335	Aur_Other
Chro.20465	MAPK_CMGC
Chro.30013	CK1
Chro.30039	CDPK_CAMK
Chro.30121	CDPK_CAMK
Chro.30182	CDC2_CDK_CMGC
Chro.30215	CK1
Chro.30329	TKL
Chro.30343	ERK1_MAPK_CMGC
Chro.30344	PKA_AGC
Chro.30486	ePK
Chro.40038	GSK_CMGC
Chro.40119	ePK
Chro.40377	CDPK_CAMK
Chro.40423	TTK_Other
Chro.50127	CDC2_CDK_CMGC
Chro.50152	CAMK
Chro.50305	CDPK_CAMK
Chro.50371	CLK_CMGC
Chro.50403	FIKK
Chro.60083	CK2_CMGC
Chro.60086	AMPK_CAMKL_CAMK
Chro.60177	CMGC
Chro.60393	CAMK
Chro.60584	ePK
Chro.60603	ePK
Chro.70016	CDPK_CAMK
Chro.70041	CDC2_CDK_CMGC
Chro.70056	CDK_CMGC
Chro.70144	ePK
Chro.70151	CDPK_CAMK
Chro.70159	CK2_CMGC
Chro.70160	STE
Chro.70214	CDPK_CAMK
Chro.70230	Bub1
Chro.70343	YAK_DYRK_CMGC
Chro.70346	IKS_Other
Chro.70382	ePK
Chro.70419	NEK1_NEK
Chro.70435	CAMK1_CAMK
Chro.70565	NEK1_NEK
Chro.80094	AGC
Chro.80144	ULK_Other
Chro.80194	CAMKK_Other
Chro.80257	NEK1_NEK
Chro.80284	TKL
Chro.80285	SCY1_Other
Chro.80358	CDKL_CMGC
Chro.80584	STE7_STE
Chro.80590	PRP4_DYRK_CMGC
