# Supplementary material for: Structural and evolutionary divergence of eukaryotic protein kinases in Apicomplexa
Source: BMC Evol Biol. 2011 Nov 2;11:321. doi: 10.1186/1471-2148-11-321 (PMC3239843; doi:10.1186/1471-2148-11-321)
Supplement: Additional file 1 — Kinome annotations. Zip archive of hierarchical kinase classifications for each gene in the kinomes of each apicomplexan, plus P. marinus and T. pseudonana. Each file contains two tab-separated columns listing each gene's accession and kinase family assignment. Accessions are taken from the sources listed in Table 2. [file 1471-2148-11-321-S1.ZIP › a1_Cryptosporidium_muris.tsv]

CMU_000120	GCN2_PEK_Other
CMU_000350	PKA_AGC
CMU_000360	ERK1_MAPK_CMGC
CMU_000500	TKL
CMU_001760	CK1
CMU_002580	MAPK_CMGC
CMU_003070	CMGC
CMU_003230	Aur_Other
CMU_006450	CDK_CMGC
CMU_006620	CDC2_CDK_CMGC
CMU_008540	CMGC
CMU_009030	CDPK_CAMK
CMU_009310	CDPK_CAMK
CMU_009460	ePK
CMU_010830	CLK_CMGC
CMU_011620	ePK
CMU_011690	PRP4_DYRK_CMGC
CMU_012340	GSK_CMGC
CMU_013210	ePK
CMU_013820	NEK1_NEK_Other
CMU_013980	CAMK1_CAMK
CMU_015030	CMGC
CMU_015180	ePK
CMU_015980	TKL
CMU_016610	CAMK
CMU_018480	CDPK_CAMK
CMU_018770	TTK_Other
CMU_019190	NEK1_NEK_Other
CMU_021430	ePK
CMU_021520	CAMKL_CAMK
CMU_021710	ePK
CMU_022690	CDC2_CDK_CMGC
CMU_023030	YAK_DYRK_CMGC
CMU_023060	IKS_Other
CMU_023440	ePK
CMU_023590	CDKL_CMGC
CMU_024660	AGC
CMU_025160	TLK_Other
CMU_025610	CAMKK_Other
CMU_026160	NEK_Other
CMU_026430	TKL
CMU_026440	SCY1_Other
CMU_027250	ePK
CMU_027590	AMPK_CAMKL_CAMK
CMU_027620	CK2_CMGC
CMU_027710	CAMK1_CAMK
CMU_028870	VPS15_Other
CMU_029410	PDK1_AGC
CMU_029660	ePK
CMU_029750	SRPK_CMGC
CMU_030030	CAMKL_CAMK
CMU_030690	ePK
CMU_032420	STE
CMU_033170	ePK
CMU_033250	ePK
CMU_033310	CK2_CMGC
CMU_033320	STE
CMU_033880	CDPK_CAMK
CMU_034030	Bub1
CMU_035080	CDK_CMGC
CMU_035520	ePK
CMU_035610	PEK_Other
CMU_035940	NDR_AGC
CMU_036220	NEK_Other
CMU_036700	NDR_AGC
CMU_036750	GSK_CMGC
CMU_036830	ERK7_MAPK_CMGC
CMU_037190	ePK
CMU_037620	CK1
CMU_037710	FIKK
CMU_038510	CDPK_CAMK
CMU_039280	CDC2_CDK_CMGC
CMU_039530	ePK
CMU_040640	GSK_CMGC
CMU_041080	CDPK_CAMK
CMU_042610	CDPK_CAMK
CMU_043160	CDC2_CDK_CMGC
