# Supplementary material for: Structural and evolutionary divergence of eukaryotic protein kinases in Apicomplexa
Source: BMC Evol Biol. 2011 Nov 2;11:321. doi: 10.1186/1471-2148-11-321 (PMC3239843; doi:10.1186/1471-2148-11-321)
Supplement: Additional file 1 — Kinome annotations. Zip archive of hierarchical kinase classifications for each gene in the kinomes of each apicomplexan, plus P. marinus and T. pseudonana. Each file contains two tab-separated columns listing each gene's accession and kinase family assignment. Accessions are taken from the sources listed in Table 2. [file 1471-2148-11-321-S1.ZIP › a1_Cryptosporidium_parvum.tsv]

cgd1_1220	NDR_AGC
cgd1_1490	NEK_Other
cgd1_2110	VPS15_Other
cgd1_2630	PDK1_AGC
cgd1_2850	ePK
cgd1_2960	SRPK_CMGC
cgd1_3230	CAMKL_CAMK
cgd1_400	ePK
cgd1_60	CDC2_CDK_CMGC
cgd1_810	ePK
cgd1_890	PEK_Other
cgd2_1060	CDPK_CAMK
cgd2_1300	CDPK_CAMK
cgd2_1610	ePK
cgd2_1830	NDR_AGC
cgd2_1960	ERK7_MAPK_CMGC
cgd2_2310	ePK
cgd2_3190	Aur_Other
cgd2_3890	ePK
cgd2_4340	MAPK_CMGC
cgd2_910	CAMK
cgd3_1510	CDC2_CDK_CMGC
cgd3_1810	CK1
cgd3_260	CDPK_CAMK
cgd3_2900	TKL
cgd3_3030	ERK1_MAPK_CMGC
cgd3_3040	PKA_AGC
cgd3_3230	GCN2_PEK_Other
cgd3_40	CK1
cgd3_4310	ePK
cgd3_920	CDPK_CAMK
cgd4_1610	ePK
cgd4_240	GSK_CMGC
cgd4_3330	CDPK_CAMK
cgd4_3710	TTK_Other
cgd4_990	ePK
cgd5_2270	CAMK
cgd5_250	CLK_CMGC
cgd5_2510	CDC2_CDK_CMGC
cgd5_4390	FIKK
cgd5_820	CDPK_CAMK
cgd6_1420	CMGC
cgd6_3400	CAMK
cgd6_4960	ePK
cgd6_5060	ePK
cgd6_520	CAMK1_CAMK
cgd6_5240	ePK
cgd6_620	CK2_CMGC
cgd6_650	AMPK_CAMKL_CAMK
cgd6_970	ePK
cgd7_1190	ePK
cgd7_1260	CDPK_CAMK
cgd7_1320	CK2_CMGC
cgd7_1330	STE
cgd7_1840	CDPK_CAMK
cgd7_2000	Bub1
cgd7_280	CDC2_CDK_CMGC
cgd7_3050	YAK_DYRK_CMGC
cgd7_3080	IKS_Other
cgd7_3430	ePK
cgd7_3760	NEK1_NEK
cgd7_3890	CAMK1_CAMK
cgd7_40	CDPK_CAMK
cgd7_430	CDK_CMGC
cgd7_4850	CMGC
cgd7_5050	NEK1_NEK
cgd8_1230	TLK_Other
cgd8_1660	CAMKK_Other
cgd8_2180	NEK1_NEK
cgd8_2430	TKL
cgd8_2440	SCY1_Other
cgd8_3070	CDKL_CMGC
cgd8_5120	STE7_STE
cgd8_5180	PRP4_DYRK_CMGC
cgd8_750	AGC
