# Supplementary material for: Structural and evolutionary divergence of eukaryotic protein kinases in Apicomplexa
Source: BMC Evol Biol. 2011 Nov 2;11:321. doi: 10.1186/1471-2148-11-321 (PMC3239843; doi:10.1186/1471-2148-11-321)
Supplement: Additional file 1 — Kinome annotations. Zip archive of hierarchical kinase classifications for each gene in the kinomes of each apicomplexan, plus P. marinus and T. pseudonana. Each file contains two tab-separated columns listing each gene's accession and kinase family assignment. Accessions are taken from the sources listed in Table 2. [file 1471-2148-11-321-S1.ZIP › a1_Eimeria_tenella.tsv]

ETH_00000075	ROPK
ETH_00000080	ROPK
ETH_00000150	DYRKP_DYRK_CMGC
ETH_00000575	ePK
ETH_00000580	PKA_AGC
ETH_00001040	PDK1_AGC
ETH_00001175	PKA_AGC
ETH_00001370	MLCK_CAMK
ETH_00001445	NAK_Other
ETH_00002510	ROPK
ETH_00002745	CDPK_CAMK
ETH_00002830	DYRK2_DYRK_CMGC
ETH_00002905	CLK_CMGC
ETH_00003400	CDK_CMGC
ETH_00003530	SCY1_Other
ETH_00004180	ERK1_MAPK_CMGC
ETH_00004310	CDC2_CDK_CMGC
ETH_00005170	ROPK
ETH_00005190	ROPK
ETH_00005380	MAPK_CMGC
ETH_00005400	ROPK
ETH_00005405	ROPK
ETH_00005410	ROPK
ETH_00005415	ROPK
ETH_00005840	ROPK
ETH_00005905	ROPK
ETH_00006260	RAD53_CAMK
ETH_00007635	TKL
ETH_00008000	MARK_CAMKL_CAMK
ETH_00008445	NEK1_NEK_Other
ETH_00009550	ePK
ETH_00010685	CDPK_CAMK
ETH_00011250	CDPK_CAMK
ETH_00011680	Akt_AGC
ETH_00012945	STE
ETH_00012950	PKA_AGC
ETH_00014495	ROPK
ETH_00015210	AktR_AGC
ETH_00015510	ePK
ETH_00016095	CDPK_CAMK
ETH_00016115	FIKK
ETH_00016405	ePK
ETH_00017160	ePK
ETH_00019920	GCN2_PEK_Other
ETH_00020030	PfPK7-cocci_Other
ETH_00020585	ROPK
ETH_00020590	ROPK
ETH_00020610	ROPK
ETH_00020615	ROPK
ETH_00020620	ROPK
ETH_00020725	CDPK_CAMK
ETH_00021675	CDPK_CAMK
ETH_00021990	AMPK_CAMKL_CAMK
ETH_00022015	CDPK_CAMK
ETH_00022035	NEK1_NEK_Other
ETH_00022575	CK1
ETH_00023650	CMGC
ETH_00024365	CAMK1_CAMK
ETH_00024540	CDPK_CAMK
ETH_00024560	CAMK
ETH_00025085	CDPK_CAMK
ETH_00025355	NEK1_NEK_Other
ETH_00025675	CK1
ETH_00026430	ePK
ETH_00026495	ROPK
ETH_00026715	CDPK_CAMK
ETH_00027525	PKG_AGC
ETH_00027695	ROPK
ETH_00027700	ROPK
ETH_00027705	ROPK
ETH_00028615	NDR_AGC
ETH_00028715	GSK_CMGC
ETH_00028765	ROPK
ETH_00028835	ROPK
ETH_00028855	ROPK
ETH_00029220	Aur_Other
ETH_00029770	CDPK_CAMK
ETH_00030540	GCN2_PEK_Other
ETH_00030565	IRAK_TKL
ETH_00030760	CAMK
ETH_00031935	ePK
ETH_00031955	ePK
ETH_00033100	MLK_TKL
ETH_00035055	ERK7_MAPK_CMGC
ETH_00035075	PDK1_AGC
ETH_00035080	SRPK_CMGC
ETH_00036125	AMPK_CAMKL_CAMK
ETH_00039290	CDK_CMGC
ETH_00040980	CK2_CMGC
ETH_00042285	CMGC
