# Supplementary material for: Structural and evolutionary divergence of eukaryotic protein kinases in Apicomplexa
Source: BMC Evol Biol. 2011 Nov 2;11:321. doi: 10.1186/1471-2148-11-321 (PMC3239843; doi:10.1186/1471-2148-11-321)
Supplement: Additional file 1 — Kinome annotations. Zip archive of hierarchical kinase classifications for each gene in the kinomes of each apicomplexan, plus P. marinus and T. pseudonana. Each file contains two tab-separated columns listing each gene's accession and kinase family assignment. Accessions are taken from the sources listed in Table 2. [file 1471-2148-11-321-S1.ZIP › a1_Neospora_caninum.tsv]

NCLIV_000650	ROPK
NCLIV_001010	NEK1_NEK_Other
NCLIV_001140	NEK1_NEK_Other
NCLIV_001240	CDK_CMGC
NCLIV_001460	ROPK
NCLIV_001950	ROPK
NCLIV_001970	ROPK
NCLIV_002090	CAMK
NCLIV_002580	ROPK
NCLIV_002650	ROPK
NCLIV_002760	MAPK_CMGC
NCLIV_003460	ePK
NCLIV_004220	ROPK
NCLIV_005990	SCY1_Other
NCLIV_007290	CAMK
NCLIV_007450	ROPK
NCLIV_007770	ROPK
NCLIV_007880	SRPK_CMGC
NCLIV_008190	ePK
NCLIV_008260	CAMK
NCLIV_008460	MARK_CAMKL_CAMK
NCLIV_008640	ROPK
NCLIV_008910	CDC2_CDK_CMGC
NCLIV_010260	SCY1_Other
NCLIV_010440	NEK1_NEK_Other
NCLIV_010550	GCN2_PEK_Other
NCLIV_010790	Aur_Other
NCLIV_011730	ROPK
NCLIV_011980	CDPK_CAMK
NCLIV_012150	CDPK_CAMK
NCLIV_012170	CDPK_CAMK
NCLIV_012770	TKL
NCLIV_012870	CDPK_CAMK
NCLIV_012920	ROPK
NCLIV_014140	PKA_AGC
NCLIV_015030	CDKL_CMGC
NCLIV_015900	TKL
NCLIV_016060	ePK
NCLIV_016080	ePK
NCLIV_016220	ROPK
NCLIV_016600	CDPK_CAMK
NCLIV_016620	STE7_STE
NCLIV_016830	ePK
NCLIV_016840	CK1
NCLIV_017410	ROPK
NCLIV_017420	ROPK
NCLIV_017430	ROPK
NCLIV_017440	ROPK
NCLIV_018090	CAMKK_Other
NCLIV_018230	CAMK
NCLIV_020150	AGC
NCLIV_020950	DYRKP_DYRK_CMGC
NCLIV_021010	PEK_Other
NCLIV_021920	Aur_Other
NCLIV_022130	ROPK
NCLIV_022270	ROPK
NCLIV_023260	ROPK
NCLIV_023380	PfPK7-cocci_Other
NCLIV_023400	CMGC
NCLIV_023580	ROPK
NCLIV_024700	ROPK
NCLIV_024840	CK2_CMGC
NCLIV_025120	ROPK
NCLIV_025300	CAMK1_CAMK
NCLIV_027710	ROPK
NCLIV_027930	ROPK
NCLIV_028130	ROPK
NCLIV_028170	ROPK
NCLIV_028350	RAD53_CAMK
NCLIV_028830	ePK
NCLIV_029030	CMGC
NCLIV_029900	ROPK
NCLIV_030020	AGC
NCLIV_030060	CMGC
NCLIV_030460	GCN2_PEK_Other
NCLIV_030990	ROPK
NCLIV_031430	ePK
NCLIV_031550	ROPK
NCLIV_032840	ERK7_MAPK_CMGC
NCLIV_033400	AktR_AGC
NCLIV_033490	AMPK_CAMKL_CAMK
NCLIV_034010	IKS_Other
NCLIV_034840	TKL
NCLIV_035070	NDR_AGC
NCLIV_035860	ROPK
NCLIV_036330	CMGC
NCLIV_036800	CAMK
NCLIV_037990	PDK1_AGC
NCLIV_038640	AGC
NCLIV_039110	CAMK
NCLIV_039150	GSK_CMGC
NCLIV_039330	NEK_Other
NCLIV_039940	GSK_CMGC
NCLIV_040930	NEK_Other
NCLIV_041420	FIKK
NCLIV_041680	CK1
NCLIV_042920	AMPK_CAMKL_CAMK
NCLIV_043340	NEK_Other
NCLIV_043570	Aur_Other
NCLIV_044270	CDPK_CAMK
NCLIV_044410	ROPK
NCLIV_044670	CAMK
NCLIV_044860	CDPK_CAMK
NCLIV_045580	ROPK
NCLIV_046000	ROPK
NCLIV_046430	CAMK
NCLIV_046800	PKA_AGC
NCLIV_046870	FRAY_STE20_STE
NCLIV_047060	TKL
NCLIV_047220	CDPK_CAMK
NCLIV_047750	CDPK_CAMK
NCLIV_048060	ROPK
NCLIV_048210	CLK_CMGC
NCLIV_049660	TLK_Other
NCLIV_050130	CDPK_CAMK
NCLIV_050490	NAK_Other
NCLIV_051080	TKL
NCLIV_052550	NDR_AGC
NCLIV_054290	ePK
NCLIV_055260	PKG_AGC
NCLIV_056080	ERK1_MAPK_CMGC
NCLIV_056510	PRP4_DYRK_CMGC
NCLIV_056620	ROPK
NCLIV_057940	CAMK1_CAMK
NCLIV_058680	ULK_Other
NCLIV_060730	ROPK
NCLIV_061660	CDPK_CAMK
NCLIV_061730	ePK
NCLIV_061840	NEK1_NEK_Other
NCLIV_062010	CDK5_CDK_CMGC
NCLIV_062380	CDPK_CAMK
NCLIV_063930	CK1
NCLIV_065460	CDK_CMGC
NCLIV_065640	ROPK
NCLIV_066220	TBCK_Other
NCLIV_066390	YAK_DYRK_CMGC
NCLIV_068850	ROPK
NCLIV_068890	ROPK
NCLIV_069590	ROPK
NCLIV_069610	DYRK2_DYRK_CMGC
NCLIV_070280	CDPK_CAMK
