# Supplementary material for: Structural and evolutionary divergence of eukaryotic protein kinases in Apicomplexa
Source: BMC Evol Biol. 2011 Nov 2;11:321. doi: 10.1186/1471-2148-11-321 (PMC3239843; doi:10.1186/1471-2148-11-321)
Supplement: Additional file 1 — Kinome annotations. Zip archive of hierarchical kinase classifications for each gene in the kinomes of each apicomplexan, plus P. marinus and T. pseudonana. Each file contains two tab-separated columns listing each gene's accession and kinase family assignment. Accessions are taken from the sources listed in Table 2. [file 1471-2148-11-321-S1.ZIP › a1_Perkinsus_marinus.tsv]

gi|239863726|gb|EEQ97130.1|	AktR_AGC
gi|239863985|gb|EEQ97201.1|	PKA_AGC
gi|239864363|gb|EEQ97390.1|	CRK7_CDK_CMGC
gi|239864437|gb|EEQ97464.1|	WEE_Other
gi|239864687|gb|EEQ97582.1|	NEK1_NEK_Other
gi|239864740|gb|EEQ97621.1|	ERK1_MAPK_CMGC
gi|239864879|gb|EEQ97716.1|	RCK-MOK_CMGC
gi|239865060|gb|EEQ97841.1|	TKL
gi|239865164|gb|EEQ97886.1|	NEK1_NEK_Other
gi|239865174|gb|EEQ97896.1|	CAMK1_CAMK
gi|239865287|gb|EEQ97991.1|	PLK1_PLK
gi|239865302|gb|EEQ98006.1|	ERK1_MAPK_CMGC
gi|239865530|gb|EEQ98204.1|	NDR_AGC
gi|239866086|gb|EEQ98527.1|	CDPK_CAMK
gi|239866087|gb|EEQ98528.1|	CDPK_CAMK
gi|239866369|gb|EEQ98649.1|	TKL
gi|239866652|gb|EEQ98793.1|	CDPK_CAMK
gi|239866847|gb|EEQ98905.1|	CK1
gi|239867044|gb|EEQ99004.1|	PKA_AGC
gi|239867131|gb|EEQ99053.1|	NAK_Other
gi|239867172|gb|EEQ99084.1|	AGC
gi|239867597|gb|EEQ99302.1|	TKL
gi|239867638|gb|EEQ99323.1|	NDR_AGC
gi|239868280|gb|EEQ99622.1|	CDPK_CAMK
gi|239868794|gb|EEQ99956.1|	AMPK_CAMKL_CAMK
gi|239868812|gb|EEQ99974.1|	CDC2_CDK_CMGC
gi|239868869|gb|EER00024.1|	NEK1_NEK_Other
gi|239868890|gb|EER00045.1|	TKL
gi|239868908|gb|EER00063.1|	PDK1_AGC
gi|239868988|gb|EER00139.1|	ERK7_MAPK_CMGC
gi|239869719|gb|EER00552.1|	AMPK_CAMKL_CAMK
gi|239869782|gb|EER00571.1|	ePK
gi|239870263|gb|EER00784.1|	CDPK_CAMK
gi|239870302|gb|EER00823.1|	CDC2_CDK_CMGC
gi|239870319|gb|EER00840.1|	AMPK_CAMKL_CAMK
gi|239870328|gb|EER00849.1|	TKL
gi|239870446|gb|EER00967.1|	AktR_AGC
gi|239870853|gb|EER01143.1|	AGC
gi|239870863|gb|EER01153.1|	CMGC
gi|239870870|gb|EER01160.1|	Akt_AGC
gi|239871111|gb|EER01255.1|	CK1
gi|239871974|gb|EER01663.1|	CDK_CMGC
gi|239872005|gb|EER01681.1|	NEK1_NEK_Other
gi|239872146|gb|EER01768.1|	ERK1_MAPK_CMGC
gi|239872528|gb|EER01968.1|	ERK1_MAPK_CMGC
gi|239872552|gb|EER01992.1|	ePK
gi|239872605|gb|EER02040.1|	YAK_DYRK_CMGC
gi|239872607|gb|EER02042.1|	YAK_DYRK_CMGC
gi|239872649|gb|EER02058.1|	ePK
gi|239872844|gb|EER02153.1|	CDK_CMGC
gi|239872922|gb|EER02181.1|	CDPK_CAMK
gi|239873110|gb|EER02276.1|	Aur_Other
gi|239873494|gb|EER02463.1|	AGC
gi|239873533|gb|EER02502.1|	NDR_AGC
gi|239873536|gb|EER02505.1|	Akt_AGC
gi|239873696|gb|EER02601.1|	CDPK_CAMK
gi|239873987|gb|EER02707.1|	AGC
gi|239874055|gb|EER02745.1|	CK1
gi|239874272|gb|EER02882.1|	CAMK
gi|239875093|gb|EER03260.1|	CAMK
gi|239875196|gb|EER03308.1|	PKA_AGC
gi|239875292|gb|EER03402.1|	GSK_CMGC
gi|239875330|gb|EER03440.1|	SRPK_CMGC
gi|239875331|gb|EER03441.1|	SRPK_CMGC
gi|239875353|gb|EER03463.1|	ePK
gi|239875357|gb|EER03467.1|	CAMKK_Other
gi|239875463|gb|EER03541.1|	MAPK_CMGC
gi|239875473|gb|EER03546.1|	CAMK
gi|239875632|gb|EER03648.1|	ULK_Other
gi|239875910|gb|EER03818.1|	IKS_Other
gi|239876066|gb|EER03944.1|	CAMK
gi|239876472|gb|EER04169.1|	SCY1_Other
gi|239877202|gb|EER04520.1|	ERK1_MAPK_CMGC
gi|239878094|gb|EER04949.1|	CDPK_CAMK
gi|239878099|gb|EER04954.1|	TKL
gi|239878121|gb|EER04968.1|	TKL
gi|239878301|gb|EER05065.1|	ePK
gi|239878325|gb|EER05089.1|	CDPK_CAMK
gi|239878369|gb|EER05133.1|	ePK
gi|239878576|gb|EER05239.1|	AGC
gi|239878624|gb|EER05287.1|	Aur_Other
gi|239878733|gb|EER05377.1|	FRAY_STE20_STE
gi|239879005|gb|EER05617.1|	PKA_AGC
gi|239879101|gb|EER05713.1|	CDPK_CAMK
gi|239879167|gb|EER05779.1|	CAMK1_CAMK
gi|239879197|gb|EER05809.1|	Aur_Other
gi|239879322|gb|EER05934.1|	STE11_STE
gi|239879360|gb|EER05959.1|	TKL
gi|239879457|gb|EER06056.1|	CAMK
gi|239879730|gb|EER06189.1|	ERK1_MAPK_CMGC
gi|239879802|gb|EER06225.1|	RCK-MOK_CMGC
gi|239879886|gb|EER06309.1|	CAMK
gi|239880000|gb|EER06423.1|	CDPK_CAMK
gi|239880028|gb|EER06451.1|	DYRK2_DYRK_CMGC
gi|239880112|gb|EER06501.1|	PKA_AGC
gi|239880709|gb|EER06750.1|	CAMKL_CAMK
gi|239880733|gb|EER06769.1|	RCK-MOK_CMGC
gi|239880775|gb|EER06808.1|	STE7_STE
gi|239881106|gb|EER06962.1|	CDPK_CAMK
gi|239881435|gb|EER07130.1|	CAMK1_CAMK
gi|239881462|gb|EER07146.1|	PRP4_DYRK_CMGC
gi|239881467|gb|EER07151.1|	CDPK_CAMK
gi|239881485|gb|EER07163.1|	CDPK_CAMK
gi|239881575|gb|EER07199.1|	PLK1_PLK
gi|239881637|gb|EER07230.1|	GSK_CMGC
gi|239881799|gb|EER07392.1|	ePK
gi|239881816|gb|EER07409.1|	CDKL_CMGC
gi|239881832|gb|EER07425.1|	PKA_AGC
gi|239882034|gb|EER07566.1|	CLK_CMGC
gi|239882037|gb|EER07569.1|	ePK
gi|239882211|gb|EER07674.1|	CDK5_CDK_CMGC
gi|239882218|gb|EER07681.1|	CAMK1_CAMK
gi|239882457|gb|EER07825.1|	CDPK_CAMK
gi|239882827|gb|EER07958.1|	CDPK_CAMK
gi|239882837|gb|EER07966.1|	AGC
gi|239883222|gb|EER08128.1|	STE7_STE
gi|239883731|gb|EER08452.1|	ePK
gi|239883927|gb|EER08542.1|	AGC
gi|239883986|gb|EER08601.1|	CAMK
gi|239884008|gb|EER08623.1|	CDKL_CMGC
gi|239884396|gb|EER08814.1|	CDPK_CAMK
gi|239884531|gb|EER08893.1|	CDPK_CAMK
gi|239884614|gb|EER08969.1|	CDKL_CMGC
gi|239884769|gb|EER09054.1|	PKA_AGC
gi|239885028|gb|EER09213.1|	CAMK
gi|239885545|gb|EER09470.1|	AktR_AGC
gi|239885546|gb|EER09471.1|	AktR_AGC
gi|239885741|gb|EER09574.1|	CDPK_CAMK
gi|239885744|gb|EER09577.1|	CDPK_CAMK
gi|239885768|gb|EER09601.1|	ePK
gi|239885797|gb|EER09630.1|	LRRK_TKL
gi|239885863|gb|EER09679.1|	MAPK_CMGC
gi|239886286|gb|EER09960.1|	CDC2_CDK_CMGC
gi|239886302|gb|EER09976.1|	RCK-MAK_CMGC
gi|239886465|gb|EER10057.1|	CK1
gi|239887297|gb|EER10419.1|	CAMK1_CAMK
gi|239887435|gb|EER10510.1|	ePK
gi|239887624|gb|EER10615.1|	CDPK_CAMK
gi|239887722|gb|EER10671.1|	TLK_Other
gi|239887834|gb|EER10783.1|	Aur_Other
gi|239887872|gb|EER10821.1|	PRP4_DYRK_CMGC
gi|239887873|gb|EER10822.1|	PRP4_DYRK_CMGC
gi|239888456|gb|EER11171.1|	CK1
gi|239888553|gb|EER11240.1|	ERK7_MAPK_CMGC
gi|239888915|gb|EER11357.1|	CDPK_CAMK
gi|239889354|gb|EER11547.1|	CMGC
gi|239889477|gb|EER11586.1|	RCK-MOK_CMGC
gi|239889509|gb|EER11618.1|	CDPK_CAMK
gi|239889512|gb|EER11621.1|	CDPK_CAMK
gi|239889513|gb|EER11622.1|	CDPK_CAMK
gi|239889869|gb|EER11831.1|	TLK_Other
gi|239889885|gb|EER11837.1|	TKL
gi|239889918|gb|EER11869.1|	SCY1_Other
gi|239890120|gb|EER11993.1|	PKA_AGC
gi|239890232|gb|EER12105.1|	YAK_DYRK_CMGC
gi|239890332|gb|EER12194.1|	ERK1_MAPK_CMGC
gi|239890423|gb|EER12284.1|	TTBK_CK1
gi|239890495|gb|EER12356.1|	ULK-Fused_Other
gi|239890649|gb|EER12475.1|	ERK1_MAPK_CMGC
gi|239890754|gb|EER12513.1|	CAMK
gi|239890839|gb|EER12570.1|	TKL
gi|239890842|gb|EER12573.1|	RCK-MOK_CMGC
gi|239890956|gb|EER12639.1|	ePK
gi|239891053|gb|EER12701.1|	MAPK_CMGC
gi|239891079|gb|EER12727.1|	ePK
gi|239891149|gb|EER12773.1|	AGC
gi|239891367|gb|EER12896.1|	CDPK_CAMK
gi|239891581|gb|EER13029.1|	TKL
gi|239891732|gb|EER13076.1|	CAMK1_CAMK
gi|239892161|gb|EER13260.1|	CDPK_CAMK
gi|239892162|gb|EER13261.1|	CDPK_CAMK
gi|239892192|gb|EER13278.1|	CDPK_CAMK
gi|239892343|gb|EER13332.1|	CDPK_CAMK
gi|239892405|gb|EER13363.1|	IKS_Other
gi|239892436|gb|EER13381.1|	TKL
gi|239892956|gb|EER13666.1|	ePK
gi|239893037|gb|EER13708.1|	DYRK2_DYRK_CMGC
gi|239893196|gb|EER13778.1|	CAMKK_Other
gi|239893201|gb|EER13783.1|	ePK
gi|239893793|gb|EER14060.1|	Akt_AGC
gi|239893899|gb|EER14129.1|	CDPK_CAMK
gi|239893976|gb|EER14165.1|	STE
gi|239893978|gb|EER14167.1|	CMGC
gi|239894001|gb|EER14190.1|	CAMKK_Other
gi|239894094|gb|EER14283.1|	NEK_Other
gi|239894477|gb|EER14420.1|	Uni1_Other
gi|239894611|gb|EER14526.1|	CDPK_CAMK
gi|239894954|gb|EER14651.1|	AMPK_CAMKL_CAMK
gi|239895215|gb|EER14814.1|	CDPK_CAMK
gi|239895239|gb|EER14838.1|	MAPK_CMGC
gi|239895586|gb|EER14967.1|	CDPK_CAMK
gi|239895734|gb|EER15115.1|	LRRK_TKL
gi|239895736|gb|EER15117.1|	ePK
gi|239896041|gb|EER15340.1|	FRAY_STE20_STE
gi|239896505|gb|EER15581.1|	CIPK2_CAMKL_CAMK
gi|239896881|gb|EER15742.1|	STE7_STE
gi|239896965|gb|EER15774.1|	MAPK_CMGC
gi|239897092|gb|EER15854.1|	CDK_CMGC
gi|239897180|gb|EER15942.1|	TKL
gi|239897190|gb|EER15952.1|	CAMK
gi|239897202|gb|EER15964.1|	AGC
gi|239897287|gb|EER16049.1|	CDK_CMGC
gi|239897393|gb|EER16155.1|	CAMK
gi|239897455|gb|EER16217.1|	WNK_Other
gi|239897805|gb|EER16416.1|	CAMK
gi|239898252|gb|EER16714.1|	NEK1_NEK_Other
gi|239898306|gb|EER16751.1|	ePK
gi|239898336|gb|EER16776.1|	ePK
gi|239898387|gb|EER16808.1|	AGC
gi|239898490|gb|EER16874.1|	CK2_CMGC
gi|239898849|gb|EER17018.1|	CAMK
gi|239898922|gb|EER17036.1|	PKA_AGC
gi|239899126|gb|EER17149.1|	AktR_AGC
gi|239899272|gb|EER17212.1|	ULK_Other
gi|239899779|gb|EER17527.1|	NEK1_NEK_Other
gi|239900080|gb|EER17768.1|	AMPK_CAMKL_CAMK
gi|239900269|gb|EER17937.1|	TKL
gi|239900347|gb|EER17986.1|	CK1
gi|239900364|gb|EER18003.1|	CDPK_CAMK
gi|239900555|gb|EER18131.1|	CAMKL_CAMK
gi|239900714|gb|EER18218.1|	CAMK
gi|239900756|gb|EER18260.1|	CDPK_CAMK
gi|239900881|gb|EER18385.1|	WNK_Other
gi|239901106|gb|EER18548.1|	ePK
gi|239901145|gb|EER18587.1|	GSK_CMGC
gi|239901566|gb|EER18772.1|	CMGC
gi|239901639|gb|EER18845.1|	RCK-MAK_CMGC
gi|239901653|gb|EER18859.1|	CDC2_CDK_CMGC
gi|239902363|gb|EER19187.1|	CRK7_CDK_CMGC
gi|239902395|gb|EER19219.1|	GSK_CMGC
gi|239902412|gb|EER19236.1|	TKL
gi|239902634|gb|EER19406.1|	CAMK
gi|239902638|gb|EER19410.1|	ULK_Other
gi|239902641|gb|EER19413.1|	PKA_AGC
gi|239902842|gb|EER19614.1|	GSK_CMGC
gi|239902890|gb|EER19662.1|	SRPK_CMGC
gi|239903261|gb|EER19842.1|	ePK
gi|239903368|gb|EER19949.1|	STE11_STE
gi|239903498|gb|EER20031.1|	CMGC
gi|239904063|gb|EER20318.1|	Uni1_Other
gi|239904153|gb|EER20408.1|	ePK
gi|239904161|gb|EER20416.1|	CAMKL_CAMK
gi|239904166|gb|EER20421.1|	PLK1_PLK
gi|239904177|gb|EER20432.1|	PLK1_PLK
gi|239904217|gb|EER20472.1|	DYRKP_DYRK_CMGC
gi|239904218|gb|EER20473.1|	DYRKP_DYRK_CMGC
gi|239904223|gb|EER20478.1|	ERK1_MAPK_CMGC
gi|239904224|gb|EER20479.1|	ERK1_MAPK_CMGC
gi|239904282|gb|EER20537.1|	CAMK
gi|239904310|gb|EER20565.1|	CAMK
gi|239904451|gb|EER20635.1|	ERK1_MAPK_CMGC
