# Supplementary material for: Structural and evolutionary divergence of eukaryotic protein kinases in Apicomplexa
Source: BMC Evol Biol. 2011 Nov 2;11:321. doi: 10.1186/1471-2148-11-321 (PMC3239843; doi:10.1186/1471-2148-11-321)
Supplement: Additional file 1 — Kinome annotations. Zip archive of hierarchical kinase classifications for each gene in the kinomes of each apicomplexan, plus P. marinus and T. pseudonana. Each file contains two tab-separated columns listing each gene's accession and kinase family assignment. Accessions are taken from the sources listed in Table 2. [file 1471-2148-11-321-S1.ZIP › a1_Plasmodium_berghei.tsv]

PBANKA_010410	Aur_Other
PBANKA_020580	GCN2_PEK_Other
PBANKA_020580	PEK_Other
PBANKA_030850	TKL
PBANKA_031030	PfPK7_Other
PBANKA_031140	ePK
PBANKA_031420	CDPK_CAMK
PBANKA_040110	SRPK_CMGC
PBANKA_040740	Aur_Other
PBANKA_040820	CDPK_CAMK
PBANKA_040940	ePK
PBANKA_041040	GSK_CMGC
PBANKA_060060	ULK_Other
PBANKA_061520	CDPK_CAMK
PBANKA_061670	NEK1_NEK_Other
PBANKA_062210	ePK
PBANKA_070760	ePK
PBANKA_070970	GSK_CMGC
PBANKA_071730	CMGC
PBANKA_071990	CDK_CMGC
PBANKA_080220	ePK
PBANKA_080800	CDC2_CDK_CMGC
PBANKA_082680	ePK
PBANKA_082690	ePK
PBANKA_082710	ePK
PBANKA_082960	ePK
PBANKA_083560	PKA_AGC
PBANKA_090110	ULK_Other
PBANKA_090380	CAMKL_CAMK
PBANKA_091210	CK1
PBANKA_092520	CDPK_CAMK
PBANKA_092550	ePK
PBANKA_092640	ePK
PBANKA_092700	IRAK_TKL
PBANKA_093300	PRP4_DYRK_CMGC
PBANKA_093370	MAPK_CMGC
PBANKA_093860	CK2_CMGC
PBANKA_094010	TKL
PBANKA_094200	ePK
PBANKA_100820	PKG_AGC
PBANKA_101330	ERK7_MAPK_CMGC
PBANKA_101980	ePK
PBANKA_112270	TKL
PBANKA_112690	GCN2_PEK_Other
PBANKA_113310	CAMKL_CAMK
PBANKA_113320	CDC2_CDK_CMGC
PBANKA_121280	CDK_CMGC
PBANKA_121710	CAMKL_CAMK
PBANKA_122500	FIKK
PBANKA_122880	ePK
PBANKA_123020	CDK_CMGC
PBANKA_124070	NEK1_NEK_Other
PBANKA_130520	ePK
PBANKA_130690	DYRK2_DYRK_CMGC
PBANKA_130840	GCN2_PEK_Other
PBANKA_130920	CLK_CMGC
PBANKA_131370	ePK
PBANKA_131800	AMPK_CAMKL_CAMK
PBANKA_135090	CMGC
PBANKA_135150	CDPK_CAMK
PBANKA_135260	CDK_CMGC
PBANKA_136210	ePK
PBANKA_141360	CAMKL_CAMK
PBANKA_141450	GSK_CMGC
PBANKA_142160	ePK
PBANKA_144300	NEK_Other
PBANKA_145340	CAMK1_CAMK
PBANKA_146000	Akt_AGC
PBANKA_146050	NAK_Other
