# Supplementary material for: Structural and evolutionary divergence of eukaryotic protein kinases in Apicomplexa
Source: BMC Evol Biol. 2011 Nov 2;11:321. doi: 10.1186/1471-2148-11-321 (PMC3239843; doi:10.1186/1471-2148-11-321)
Supplement: Additional file 1 — Kinome annotations. Zip archive of hierarchical kinase classifications for each gene in the kinomes of each apicomplexan, plus P. marinus and T. pseudonana. Each file contains two tab-separated columns listing each gene's accession and kinase family assignment. Accessions are taken from the sources listed in Table 2. [file 1471-2148-11-321-S1.ZIP › a1_Plasmodium_chabaudi.tsv]

PCHAS_010470	Aur_Other
PCHAS_020420	GCN2_PEK_Other
PCHAS_020420	PEK_Other
PCHAS_031070	TKL
PCHAS_031240	PfPK7_Other
PCHAS_031350	ePK
PCHAS_031630	CDPK_CAMK
PCHAS_040200	SRPK_CMGC
PCHAS_040830	Aur_Other
PCHAS_040910	CDPK_CAMK
PCHAS_041030	CAMKL_CAMK
PCHAS_041130	GSK_CMGC
PCHAS_060250	NEK_Other
PCHAS_061690	CDPK_CAMK
PCHAS_061840	NEK1_NEK
PCHAS_062380	ePK
PCHAS_070230	ULK_Other
PCHAS_070500	ePK
PCHAS_071340	CK1
PCHAS_071880	GSK_CMGC
PCHAS_072640	CMGC
PCHAS_072890	PITSLRE_CDK_CMGC
PCHAS_080250	ePK
PCHAS_080830	CDC2_CDK_CMGC
PCHAS_082710	TKL
PCHAS_082720	ePK
PCHAS_082740	ePK
PCHAS_082990	ePK
PCHAS_083590	PKA_AGC
PCHAS_090230	ePK
PCHAS_090420	TKL
PCHAS_090570	CK2_CMGC
PCHAS_091060	MAPK_CMGC
PCHAS_091130	PRP4_DYRK_CMGC
PCHAS_091730	IRAK_TKL
PCHAS_091790	ePK
PCHAS_091890	ePK
PCHAS_091920	CDPK_CAMK
PCHAS_100910	PKG_AGC
PCHAS_101410	ERK7_MAPK_CMGC
PCHAS_101700	GCN2_PEK_Other
PCHAS_102060	ePK
PCHAS_112220	TKL
PCHAS_112640	GCN2_PEK_Other
PCHAS_113260	CAMKL_CAMK
PCHAS_113270	CDK5_CDK_CMGC
PCHAS_121350	CDK
PCHAS_121780	CAMKL_CAMK
PCHAS_122560	FIKK
PCHAS_122950	ePK
PCHAS_123090	CDK
PCHAS_124110	NEK1_NEK
PCHAS_130840	ePK
PCHAS_131010	DYRK2_DYRK_CMGC
PCHAS_131160	GCN2_PEK_Other
PCHAS_131240	CLK_CMGC
PCHAS_131700	ePK
PCHAS_132130	AMPK_CAMKL_CAMK
PCHAS_135050	ePK
PCHAS_135550	CMGC
PCHAS_135610	CDPK_CAMK
PCHAS_135720	CDK
PCHAS_136670	ePK
PCHAS_141540	CAMK
PCHAS_141630	GSK_CMGC
PCHAS_142340	ePK
PCHAS_144520	NEK_Other
PCHAS_145570	CAMK1_CAMK
PCHAS_146230	Akt_AGC
PCHAS_146280	NAK_Other
