# Supplementary material for: Structural and evolutionary divergence of eukaryotic protein kinases in Apicomplexa
Source: BMC Evol Biol. 2011 Nov 2;11:321. doi: 10.1186/1471-2148-11-321 (PMC3239843; doi:10.1186/1471-2148-11-321)
Supplement: Additional file 1 — Kinome annotations. Zip archive of hierarchical kinase classifications for each gene in the kinomes of each apicomplexan, plus P. marinus and T. pseudonana. Each file contains two tab-separated columns listing each gene's accession and kinase family assignment. Accessions are taken from the sources listed in Table 2. [file 1471-2148-11-321-S1.ZIP › a1_Plasmodium_falciparum.tsv]

MAL13P1.185	CMGC
MAL13P1.196	CDK_CMGC
MAL13P1.278	Aur_Other
MAL13P1.279	CDC2_CDK_CMGC
MAL13P1.84	GSK_CMGC
MAL7P1.100	NEK1_NEK_Other
MAL7P1.132	ePK
MAL7P1.144	FIKK
MAL7P1.175	FIKK
MAL7P1.18	ePK
MAL7P1.73	ePK
MAL8P1.203	FIKK
PF07_0072	CDPK_CAMK
PF08_0044	GSK_CMGC
PF10_0141	CDK_CMGC
PF10_0160	FIKK
PF10_0380	FIKK
PF11_0060	ePK
PF11_0079	TKL
PF11_0096	CK2_CMGC
PF11_0147	MAPK_CMGC
PF11_0156	PRP4_DYRK_CMGC
PF11_0220	ePK
PF11_0227	ePK
PF11_0239	ePK
PF11_0242	CDPK_CAMK
PF11_0377-a	CK1
PF11_0377-b	CK1
PF11_0377-c	CK1
PF11_0464	CAMKL_CAMK
PF11_0488	ULK_Other
PF11_0510	FIKK
PF13_0085	CAMKL_CAMK
PF13_0166	ePK
PF13_0211	CDPK_CAMK
PF13_0258	ePK
PF14_0227	ePK
PF14_0294	ERK7_MAPK_CMGC
PF14_0346	PKG_AGC
PF14_0392	CAMKL_CAMK
PF14_0408	CMGC
PF14_0423	GCN2_PEK_Other
PF14_0431	CLK_CMGC
PF14_0476	ePK
PF14_0516	AMPK_CAMKL_CAMK
PF14_0715	ePK
PF14_0734	FIKK
PFA0130c	FIKK
PFA0380w	PEK_Other
PFB0150c	ePK
PFB0520w	TKL
PFB0605w	PfPK7_Other
PFB0665w	ePK
PFB0815w	CDPK_CAMK
PFC0060c	FIKK
PFC0105w	SRPK_CMGC
PFC0385c	Aur_Other
PFC0420w	CDPK_CAMK
PFC0485w	ePK
PFC0525c	GSK_CMGC
PFC0755c	CDC2_CDK_CMGC
PFC0945w	ePK
PFD0740w	CMGC
PFD0865c	CDK_CMGC
PFD1165w	FIKK
PFD1175w	FIKK
PFE0045c	FIKK
PFE0170c	SCY1_Other
PFE1290w	NEK1_NEK_Other
PFF0260w	Aur_Other
PFF0520w	CDPK_CAMK
PFF0750w	CDK_CMGC
PFF1145c	TKL
PFF1370w	GCN2_PEK_Other
PFI0095c	FIKK
PFI0100c	FIKK
PFI0105c	FIKK
PFI0110c	FIKK
PFI0115c	FIKK
PFI0120c	FIKK
PFI0125c-a	FIKK
PFI0125c-b	FIKK
PFI1275w	CAMKL_CAMK
PFI1280c	ePK
PFI1285w	ePK
PFI1415w	ePK
PFI1685w	PKA_AGC
PFL0040c	FIKK
PFL0080c	NEK_Other
PFL1370w	NEK_Other
PFL1885c	CAMK1_CAMK
PFL2250c	Akt_AGC
PFL2280w	NAK_Other
