# Supplementary material for: Structural and evolutionary divergence of eukaryotic protein kinases in Apicomplexa
Source: BMC Evol Biol. 2011 Nov 2;11:321. doi: 10.1186/1471-2148-11-321 (PMC3239843; doi:10.1186/1471-2148-11-321)
Supplement: Additional file 1 — Kinome annotations. Zip archive of hierarchical kinase classifications for each gene in the kinomes of each apicomplexan, plus P. marinus and T. pseudonana. Each file contains two tab-separated columns listing each gene's accession and kinase family assignment. Accessions are taken from the sources listed in Table 2. [file 1471-2148-11-321-S1.ZIP › a1_Plasmodium_knowlesi.tsv]

PKH_010300	ePK
PKH_011260	FIKK
PKH_011700	ePK
PKH_030080	CDPK_CAMK
PKH_031300	NEK1_NEK
PKH_040260	CDPK_CAMK
PKH_040530	CAMKL_CAMK
PKH_040670	PfPK7_Other
PKH_040850	TKL
PKH_041680	STE
PKH_050990	GSK_CMGC
PKH_051900	CMGC
PKH_052190	CDK_CMGC
PKH_072320	ePK
PKH_072340	ePK
PKH_073290	PKA_AGC
PKH_081440	CDK_CMGC
PKH_081920	CAMKL_CAMK
PKH_082420	CDC2_CDK_CMGC
PKH_082750	GSK_CMGC
PKH_082860	ePK
PKH_083010	CDPK_CAMK
PKH_083090	Aur_Other
PKH_083770	SRPK_CMGC
PKH_090210	ePK
PKH_090560	CK2_CMGC
PKH_091110	MAPK_CMGC
PKH_091180	PRP4_DYRK_CMGC
PKH_091870	IRAK_TKL
PKH_091930	ePK
PKH_092030	ePK
PKH_092060	CDPK_CAMK
PKH_093440	CK1
PKH_094280	CAMKL_CAMK
PKH_094520	ULK_Other
PKH_100620	NEK1_NEK
PKH_102970	SCY1_Other
PKH_111410	CDC2_CDK_CMGC
PKH_111420	Aur_Other
PKH_112110	GCN2_PEK_Other
PKH_112570	TKL
PKH_113350	CDK_CMGC
PKH_114430	Aur_Other
PKH_120130	ePK
PKH_120460	ePK
PKH_121490	CDK_CMGC
PKH_121600	CDPK_CAMK
PKH_121660	CMGC
PKH_125220	AMPK_CAMKL_CAMK
PKH_125630	ePK
PKH_126090	CLK_CMGC
PKH_126180	GCN2_PEK_Other
PKH_126330	YAK_DYRK_CMGC
PKH_126500	CAMKL_CAMK
PKH_130030	NEK_Other
PKH_131265	PKG_AGC
PKH_131880	ERK7_MAPK_CMGC
PKH_132550	ePK
PKH_141430	CAMKL_CAMK
PKH_141530	GSK_CMGC
PKH_142240	ePK
PKH_144510	NEK_Other
PKH_145340	CAMK1_CAMK
PKH_146430	Akt_AGC
PKH_146490	NAK_Other
