# Supplementary material for: Structural and evolutionary divergence of eukaryotic protein kinases in Apicomplexa
Source: BMC Evol Biol. 2011 Nov 2;11:321. doi: 10.1186/1471-2148-11-321 (PMC3239843; doi:10.1186/1471-2148-11-321)
Supplement: Additional file 1 — Kinome annotations. Zip archive of hierarchical kinase classifications for each gene in the kinomes of each apicomplexan, plus P. marinus and T. pseudonana. Each file contains two tab-separated columns listing each gene's accession and kinase family assignment. Accessions are taken from the sources listed in Table 2. [file 1471-2148-11-321-S1.ZIP › a1_Plasmodium_vivax.tsv]

PVX_000555	CDPK_CAMK
PVX_002665	CDPK_CAMK
PVX_002805	CAMKL_CAMK
PVX_002865	PfPK7_Other
PVX_002945	TKL
PVX_003590	STE
PVX_079950	NEK1_NEK_Other
PVX_081395	GCN2_PEK_Other
PVX_082785	CMGC
PVX_082820	CDPK_CAMK
PVX_082880	CDK_CMGC
PVX_083360	ePK
PVX_084105	NEK_Other
PVX_084705	PKG_AGC
PVX_084965	ERK7_MAPK_CMGC
PVX_085300	ePK
PVX_086975	PKA_AGC
PVX_087765	ePK
PVX_088265	FIKK
PVX_089305	GSK_CMGC
PVX_089720	CMGC
PVX_089980	PITSLRE_CDK_CMGC
PVX_090925	ePK
PVX_091095	CK2_CMGC
PVX_091340	MAPK_CMGC
PVX_091375	PRP4_DYRK_CMGC
PVX_091685	IRAK_TKL
PVX_091715	ePK
PVX_091755	ePK
PVX_091770	CDPK_CAMK
PVX_092440	CK1
PVX_092865	CAMKL_CAMK
PVX_092985	ULK_Other
PVX_093670	ePK
PVX_094935	CDK_CMGC
PVX_095165	CAMKL_CAMK
PVX_095370	CDK_CMGC
PVX_096360	NEK1_NEK_Other
PVX_099725	ePK
PVX_099740	ePK
PVX_099890	CAMKL_CAMK
PVX_100895	CAMK1_CAMK
PVX_101240	Akt_AGC
PVX_101265	NAK_Other
PVX_113435	Aur_Other
PVX_113910	CDK_CMGC
PVX_114305	TKL
PVX_114820	Aur_Other
PVX_114825	CDC2_CDK_CMGC
PVX_117765	AMPK_CAMKL_CAMK
PVX_117985	ePK
PVX_118220	CLK_CMGC
PVX_118270	GCN2_PEK_Other
PVX_118340	YAK_DYRK_CMGC
PVX_118425	CAMK
PVX_119250	SRPK_CMGC
PVX_119575	Aur_Other
PVX_119610	CDPK_CAMK
PVX_119675	ePK
PVX_119725	GSK_CMGC
PVX_122575	CAMKL_CAMK
PVX_122625	GSK_CMGC
PVX_122970	ePK
PVX_124045	NEK_Other
PVX_252300	CK2_CMGC
