# Supplementary material for: Structural and evolutionary divergence of eukaryotic protein kinases in Apicomplexa
Source: BMC Evol Biol. 2011 Nov 2;11:321. doi: 10.1186/1471-2148-11-321 (PMC3239843; doi:10.1186/1471-2148-11-321)
Supplement: Additional file 1 — Kinome annotations. Zip archive of hierarchical kinase classifications for each gene in the kinomes of each apicomplexan, plus P. marinus and T. pseudonana. Each file contains two tab-separated columns listing each gene's accession and kinase family assignment. Accessions are taken from the sources listed in Table 2. [file 1471-2148-11-321-S1.ZIP › a1_Plasmodium_yoelii.tsv]

PY00029	CDPK_CAMK
PY00095	DYRK2_DYRK_CMGC
PY00154	CDC2_CDK_CMGC
PY00403	Akt_AGC
PY00717	ePK
PY00731	MAPK_CMGC
PY00761	ePK
PY00790	CAMK1_CAMK
PY01077	ePK
PY01719	GSK_CMGC
PY01945	ePK
PY02109	CDPK_CAMK
PY02176	ERK7_MAPK_CMGC
PY02304	PKG_AGC
PY02339	CDC2_CDK_CMGC
PY02340	CAMKL_CAMK
PY02456	NEK1_NEK
PY02490	ePK
PY02503	ePK
PY02676	CAMKL_CAMK
PY02791	TKL
PY02823	ePK
PY02877	MARK_CAMKL_CAMK
PY02926	PRP4_DYRK_CMGC
PY02983	PfPK7_Other
PY03298	CDPK_CAMK
PY03317	CMGC
PY03319	GCN2_PEK_Other
PY03326	FIKK
PY03456	Aur_Other
PY03956	Aur_Other
PY04005	NEK_Other
PY04013	ePK
PY04026	CMGC
PY04198	TKL
PY04265	ePK
PY04471	GCN2_PEK_Other
PY04620	CAMK
PY04849	ePK
PY04971	CMGC
PY05048	CK2_CMGC
PY05139	CDK_CMGC
PY05235	PKA_AGC
PY05330	CAMKL_CAMK
PY05545	GCN2_PEK_Other
PY05614	Aur_Other
PY05890	GSK_CMGC
PY05975	ULK_Other
PY06011	CK1
PY06391	ePK
PY06394	CDPK_CAMK
PY06527	CDPK_CAMK
PY06538	CDK_CMGC
PY06554	GSK_CMGC
PY06573	SRPK_CMGC
PY06724	NEK1_NEK
PY06874	CLK_CMGC
PY06885	AMPK_CAMKL_CAMK
PY06928	CMGC
PY06967	ePK
PY07273	IRAK_TKL
PY07390	ePK
