# Supplementary material for: Structural and evolutionary divergence of eukaryotic protein kinases in Apicomplexa
Source: BMC Evol Biol. 2011 Nov 2;11:321. doi: 10.1186/1471-2148-11-321 (PMC3239843; doi:10.1186/1471-2148-11-321)
Supplement: Additional file 1 — Kinome annotations. Zip archive of hierarchical kinase classifications for each gene in the kinomes of each apicomplexan, plus P. marinus and T. pseudonana. Each file contains two tab-separated columns listing each gene's accession and kinase family assignment. Accessions are taken from the sources listed in Table 2. [file 1471-2148-11-321-S1.ZIP › a1_Thalassiosira_pseudonana.tsv]

gi|223999491|ref|XP_002289418.1|	Akt_AGC
gi|224010094|ref|XP_002294005.1|	Akt_AGC
gi|224002140|ref|XP_002290742.1|	ePK
gi|224007138|ref|XP_002292529.1|	CAMK1_CAMK
gi|224007170|ref|XP_002292545.1|	CAMK1_CAMK
gi|224001146|ref|XP_002290245.1|	CAMK1_CAMK
gi|224002000|ref|XP_002290672.1|	CAMK1_CAMK
gi|224014218|ref|XP_002296772.1|	CAMK1_CAMK
gi|224010561|ref|XP_002294238.1|	CAMK1_CAMK
gi|224006099|ref|XP_002292010.1|	CAMK1_CAMK
gi|223995431|ref|XP_002287389.1|	CAMK1_CAMK
gi|223998172|ref|XP_002288759.1|	CAMK1_CAMK
gi|223994727|ref|XP_002287047.1|	CRK7_CDK_CMGC
gi|223999831|ref|XP_002289588.1|	CRK7_CDK_CMGC
gi|223992943|ref|XP_002286155.1|	PKA_AGC
gi|223997868|ref|XP_002288607.1|	PKA_AGC
gi|224002715|ref|XP_002291029.1|	PKA_AGC
gi|224000093|ref|XP_002289719.1|	PKA_AGC
gi|223994347|ref|XP_002286857.1|	PKA_AGC
gi|223994905|ref|XP_002287136.1|	PKA_AGC
gi|224000341|ref|XP_002289843.1|	PKA_AGC
gi|224007164|ref|XP_002292542.1|	PKA_AGC
gi|223999307|ref|XP_002289326.1|	PKA_AGC
gi|224002228|ref|XP_002290786.1|	PKA_AGC
gi|224007156|ref|XP_002292538.1|	PKA_AGC
gi|224015899|ref|XP_002297594.1|	PKA_AGC
gi|224006754|ref|XP_002292337.1|	PKA_AGC
gi|224010141|ref|XP_002294028.1|	PKA_AGC
gi|224003761|ref|XP_002291552.1|	PKA_AGC
gi|224012801|ref|XP_002295053.1|	GSK_CMGC
gi|224009570|ref|XP_002293743.1|	TLK_Other
gi|224012950|ref|XP_002295127.1|	CK1
gi|224000764|ref|XP_002290054.1|	ERK1_MAPK_CMGC
gi|223995433|ref|XP_002287390.1|	ERK1_MAPK_CMGC
gi|224014978|ref|XP_002297150.1|	PDK1_AGC
gi|223997186|ref|XP_002288266.1|	PDK1_AGC
gi|223999761|ref|XP_002289553.1|	PDK1_AGC
gi|224000898|ref|XP_002290121.1|	PDK1_AGC
gi|223998776|ref|XP_002289061.1|	VPS15_Other
gi|224006365|ref|XP_002292143.1|	WNK_Other
gi|223992583|ref|XP_002285975.1|	STE11_STE
gi|223996992|ref|XP_002288169.1|	TKL
gi|224004586|ref|XP_002295944.1|	TKL
gi|224008438|ref|XP_002293178.1|	TKL
gi|224013660|ref|XP_002296494.1|	TKL
gi|223993951|ref|XP_002286659.1|	TKL
gi|224011431|ref|XP_002295490.1|	TKL
gi|224011423|ref|XP_002295486.1|	TKL
gi|223992903|ref|XP_002286135.1|	MLK_TKL
gi|224006033|ref|XP_002291977.1|	MLK_TKL
gi|224002569|ref|XP_002290956.1|	MLK_TKL
gi|224009472|ref|XP_002293694.1|	MLK_TKL
gi|224009836|ref|XP_002293876.1|	ERK7_MAPK_CMGC
gi|223999141|ref|XP_002289243.1|	PLK1_PLK_Other
gi|223993475|ref|XP_002286421.1|	BLRK
gi|223993473|ref|XP_002286420.1|	BLRK
gi|224012527|ref|XP_002294916.1|	DYRK1_DYRK_CMGC
gi|224009103|ref|XP_002293510.1|	MST_STE20_STE
gi|223995291|ref|XP_002287329.1|	CK2_CMGC
gi|224011102|ref|XP_002294508.1|	CK2_CMGC
gi|224010842|ref|XP_002294378.1|	CDPK_CAMK
gi|224004090|ref|XP_002295696.1|	CDPK_CAMK
gi|224011802|ref|XP_002294554.1|	CDPK_CAMK
gi|224007978|ref|XP_002292948.1|	CDPK_CAMK
gi|224012070|ref|XP_002294688.1|	CDPK_CAMK
gi|224007980|ref|XP_002292949.1|	CDPK_CAMK
gi|224001360|ref|XP_002290352.1|	CDPK_CAMK
gi|224004306|ref|XP_002295804.1|	CDPK_CAMK
gi|223997058|ref|XP_002288202.1|	CDPK_CAMK
gi|224006109|ref|XP_002292015.1|	CDPK_CAMK
gi|224012355|ref|XP_002294830.1|	CDPK_CAMK
gi|223995533|ref|XP_002287440.1|	CDPK_CAMK
gi|224002112|ref|XP_002290728.1|	CDPK_CAMK
gi|223997858|ref|XP_002288602.1|	CDPK_CAMK
gi|224007974|ref|XP_002292946.1|	CDPK_CAMK
gi|223996281|ref|XP_002287814.1|	CDPK_CAMK
gi|224008342|ref|XP_002293130.1|	CDPK_CAMK
gi|223993915|ref|XP_002286641.1|	CDPK_CAMK
gi|224014443|ref|XP_002296884.1|	CDPK_CAMK
gi|224010221|ref|XP_002294068.1|	CDPK_CAMK
gi|223994631|ref|XP_002286999.1|	CDPK_CAMK
gi|224005344|ref|XP_002296323.1|	CDPK_CAMK
gi|224014138|ref|XP_002296732.1|	ePK
gi|223994199|ref|XP_002286783.1|	ePK
gi|223994535|ref|XP_002286951.1|	ePK
gi|223993989|ref|XP_002286678.1|	ePK
gi|224005703|ref|XP_002291812.1|	ePK
gi|224004562|ref|XP_002295932.1|	ePK
gi|224012739|ref|XP_002295022.1|	CLK_CMGC
gi|224003631|ref|XP_002291487.1|	ULK_Other
gi|223993283|ref|XP_002286325.1|	TKL
gi|224005140|ref|XP_002296221.1|	TKL
gi|223996659|ref|XP_002288003.1|	TKL
gi|224000445|ref|XP_002289895.1|	TKL
gi|224002398|ref|XP_002290871.1|	TKL
gi|224012809|ref|XP_002295057.1|	PEK_Other
gi|224001558|ref|XP_002290451.1|	AGC
gi|224007665|ref|XP_002292792.1|	AGC
gi|224004676|ref|XP_002295989.1|	AGC
gi|223992957|ref|XP_002286162.1|	AGC
gi|223999661|ref|XP_002289503.1|	TTK_Other
gi|223996513|ref|XP_002287930.1|	CMGC
gi|223992837|ref|XP_002286102.1|	CMGC
gi|224008705|ref|XP_002293311.1|	CMGC
gi|224008024|ref|XP_002292971.1|	CAMK
gi|224006802|ref|XP_002292361.1|	CAMK
gi|223999899|ref|XP_002289622.1|	CAMK
gi|224012559|ref|XP_002294932.1|	CAMK
gi|223993783|ref|XP_002286575.1|	CAMK
gi|224004260|ref|XP_002295781.1|	CAMK
gi|223994271|ref|XP_002286819.1|	CAMK
gi|223996557|ref|XP_002287952.1|	CAMK
gi|224004280|ref|XP_002295791.1|	CAMK
gi|224011838|ref|XP_002294572.1|	CAMK
gi|224004168|ref|XP_002295735.1|	RCK-MOK_CMGC
gi|223998953|ref|XP_002289149.1|	NAK_Other
gi|224012054|ref|XP_002294680.1|	NAK_Other
gi|224006910|ref|XP_002292415.1|	SCY1_Other
gi|224002869|ref|XP_002291106.1|	NDR_AGC
gi|224007829|ref|XP_002292874.1|	SRPK_CMGC
gi|224015368|ref|XP_002297340.1|	Aur_Other
gi|224008594|ref|XP_002293256.1|	CDK_CMGC
gi|223996823|ref|XP_002288085.1|	CDK_CMGC
gi|223998366|ref|XP_002288856.1|	CDK_CMGC
gi|223999013|ref|XP_002289179.1|	CK1
gi|224004570|ref|XP_002295936.1|	CK1
gi|224010772|ref|XP_002294343.1|	YAK_DYRK_CMGC
gi|223992659|ref|XP_002286013.1|	AMPK_CAMKL_CAMK
gi|223997998|ref|XP_002288672.1|	CDC2_CDK_CMGC
gi|224005004|ref|XP_002296153.1|	CDC2_CDK_CMGC
gi|223994839|ref|XP_002287103.1|	GCN2_PEK_Other
gi|224010515|ref|XP_002294215.1|	PRP4_DYRK_CMGC
gi|223993419|ref|XP_002286393.1|	PKR_PEK
gi|224004774|ref|XP_002296038.1|	FRAY_STE20_STE
gi|223993833|ref|XP_002286600.1|	DYRKP_DYRK_CMGC
gi|224000163|ref|XP_002289754.1|	WEE_Other
gi|224013700|ref|XP_002296514.1|	WEE_Other
gi|224005575|ref|XP_002291748.1|	WEE_Other
gi|224002923|ref|XP_002291133.1|	CAMKK_Other
gi|224004136|ref|XP_002295719.1|	CAMKK_Other
