# Supplementary material for: Structural and evolutionary divergence of eukaryotic protein kinases in Apicomplexa
Source: BMC Evol Biol. 2011 Nov 2;11:321. doi: 10.1186/1471-2148-11-321 (PMC3239843; doi:10.1186/1471-2148-11-321)
Supplement: Additional file 1 — Kinome annotations. Zip archive of hierarchical kinase classifications for each gene in the kinomes of each apicomplexan, plus P. marinus and T. pseudonana. Each file contains two tab-separated columns listing each gene's accession and kinase family assignment. Accessions are taken from the sources listed in Table 2. [file 1471-2148-11-321-S1.ZIP › a1_Theileria_annulata.tsv]

TA02550	GSK_CMGC
TA02810	ERK7_MAPK_CMGC
TA03800	TKL
TA03895	CK1
TA04955	PKG_AGC
TA05335	CDK_CMGC
TA06430	SCY1_Other
TA06530	NEK_Other
TA06730	CDC2_CDK_CMGC
TA07000	CMGC
TA08470	CDC2_CDK_CMGC
TA08785	ePK
TA08840	CDPK_CAMK
TA09000	CDK_CMGC
TA09165	CAMK
TA09220	IKS_Other
TA09820	AMPK_CAMKL_CAMK
TA09960	CMGC
TA10035	TLK_Other
TA10525	ePK
TA10630	CK2_CMGC
TA10725	SRPK_CMGC
TA11120	DYRK2_DYRK_CMGC
TA11560	NEK_Other
TA11720	ePK
TA11795	Aur_Other
TA12515	CMGC
TA12860	PKA_AGC
TA12965	CDPK_CAMK
TA14435	GCN2_PEK_Other
TA14625	CDPK_CAMK
TA14790	PKA_AGC
TA16180	CDPK_CAMK
TA16570	CDPK_CAMK
TA16695	PEK_Other
TA16920	ePK
TA17825	CMGC
TA18470	PDK1_AGC
TA19110	CLK_CMGC
TA20165	CAMKK_Other
TA21080	MAPK_CMGC
TA21325	PRP4_DYRK_CMGC
