# Supplementary material for: Structural and evolutionary divergence of eukaryotic protein kinases in Apicomplexa
Source: BMC Evol Biol. 2011 Nov 2;11:321. doi: 10.1186/1471-2148-11-321 (PMC3239843; doi:10.1186/1471-2148-11-321)
Supplement: Additional file 1 — Kinome annotations. Zip archive of hierarchical kinase classifications for each gene in the kinomes of each apicomplexan, plus P. marinus and T. pseudonana. Each file contains two tab-separated columns listing each gene's accession and kinase family assignment. Accessions are taken from the sources listed in Table 2. [file 1471-2148-11-321-S1.ZIP › a1_Theileria_parva.tsv]

TP03_0701	CRK7_CDK_CMGC
TP02_0378	PKA_AGC
TP02_0727	PKA_AGC
TP03_0047	GSK_CMGC
TP04_0778	TLK_Other
TP03_0842	ePK
TP02_0178	ePK
TP04_0678	ePK
TP01_1028	ePK
TP04_0506	ePK
TP01_0678	ERK7_MAPK_CMGC
TP04_0659	CK2_CMGC
TP01_1073	CDPK_CAMK
TP02_0399	CDPK_CAMK
TP01_0983	CDPK_CAMK
TP04_0518	CDPK_CAMK
TP02_0697	CDPK_CAMK
TP03_0296	ePK
TP02_0630	PfPK7_Other
TP01_0943	NEK1_NEK
TP01_0149	CLK_CMGC
TP01_1167	PEK_Other
TP01_0359	MAPK_CMGC
TP02_0139	NEK_Other
TP01_0781	CMGC
TP02_0320	CMGC
TP04_0122	CAMK
TP04_0139	IKS_Other
TP04_0645	SRPK_CMGC
TP02_0191	Aur_Other
TP04_0551	CDK_CMGC
TP03_0140	CDK_CMGC
TP03_0315	CK1
TP03_0511	PKG_AGC
TP04_0818	AMPK_CAMKL_CAMK
TP01_0728	CDC2_CDK_CMGC
TP04_0791	CDC2_CDK_CMGC
TP04_0446	CDC2_CDK_CMGC
TP02_0664	GCN2_PEK_Other
TP01_0421	GCN2_PEK_Other
TP01_0303	PRP4_DYRK_CMGC
TP04_0880	DYRK2_DYRK_CMGC
TP01_0586	CAMKK_Other
