# Supplementary material for: Structural and evolutionary divergence of eukaryotic protein kinases in Apicomplexa
Source: BMC Evol Biol. 2011 Nov 2;11:321. doi: 10.1186/1471-2148-11-321 (PMC3239843; doi:10.1186/1471-2148-11-321)
Supplement: Additional file 1 — Kinome annotations. Zip archive of hierarchical kinase classifications for each gene in the kinomes of each apicomplexan, plus P. marinus and T. pseudonana. Each file contains two tab-separated columns listing each gene's accession and kinase family assignment. Accessions are taken from the sources listed in Table 2. [file 1471-2148-11-321-S1.ZIP › a1_Toxoplasma_gondii_GT1.tsv]

TGGT1_000730	CAMK
TGGT1_001270	ROPK
TGGT1_001390	ROPK
TGGT1_002310	ROPK
TGGT1_002520	SRPK_CMGC
TGGT1_003020	ePK
TGGT1_003220	CAMK
TGGT1_003580	MARK_CAMKL_CAMK
TGGT1_004180	CDC2_CDK_CMGC
TGGT1_005680	ROPK
TGGT1_005900	CMGC
TGGT1_006020	PfPK7-cocci_Other
TGGT1_006790	ROPK
TGGT1_007360	ROPK
TGGT1_007560	CAMK1_CAMK
TGGT1_011370	ROPK
TGGT1_011620	ROPK
TGGT1_011840	ROPK
TGGT1_011980	ROPK
TGGT1_012190	RAD53_CAMK
TGGT1_013860	MAST_AGC
TGGT1_014160	CMGC
TGGT1_016430	DYRKP_DYRK_CMGC
TGGT1_016600	PEK_Other
TGGT1_017920	Aur_Other
TGGT1_018170	ROPK
TGGT1_020190	ROPK
TGGT1_020500	ROPK
TGGT1_020800	MAPK_CMGC
TGGT1_021990	ePK
TGGT1_023030	ROPK
TGGT1_025100	CK1
TGGT1_028460	CDPK_CAMK
TGGT1_028940	CDK5_CDK_CMGC
TGGT1_029220	NEK1_NEK
TGGT1_029380	ePK
TGGT1_029570	CDPK_CAMK
TGGT1_031430	NEK_Other
TGGT1_031500	CAMK
TGGT1_031600	ROPK
TGGT1_032070	AMPK_CAMKL_CAMK
TGGT1_033900	CK1
TGGT1_034210	FIKK
TGGT1_034950	NEK_Other
TGGT1_035500	DYRK2_DYRK_CMGC
TGGT1_035810	ePK
TGGT1_036650	CDKL_CMGC
TGGT1_037890	PKA_AGC
TGGT1_040860	CAMK
TGGT1_041610	CDPK_CAMK
TGGT1_042520	CDK_CMGC
TGGT1_042710	ROPK
TGGT1_043160	CK2_CMGC
TGGT1_043320	ROPK
TGGT1_045210	NEK1_NEK
TGGT1_046360	CAMK
TGGT1_046520	CAMK
TGGT1_047420	CDPK_CAMK
TGGT1_047680	ROPK
TGGT1_047990	ROPK
TGGT1_050240	CK1
TGGT1_050250	ePK
TGGT1_050480	CDPK_CAMK
TGGT1_050750	ROPK
TGGT1_051260	ROPK
TGGT1_051430	NEK_Other
TGGT1_051450	ePK
TGGT1_051830	TKL
TGGT1_053320	Aur_Other
TGGT1_054260	CAMK
TGGT1_054930	NEK1_NEK
TGGT1_056660	ROPK
TGGT1_057780	GSK_CMGC
TGGT1_058370	CDPK_CAMK
TGGT1_058410	CDPK_CAMK
TGGT1_059690	TKL
TGGT1_059880	CDPK_CAMK
TGGT1_062170	CDPK_CAMK
TGGT1_063360	AGC
TGGT1_063760	ROPK
TGGT1_064740	ROPK
TGGT1_066500	SCY1_Other
TGGT1_068710	TKL
TGGT1_069520	NAK_Other
TGGT1_070020	CDPK_CAMK
TGGT1_071150	TLK_Other
TGGT1_074550	NEK1_NEK
TGGT1_074860	ROPK
TGGT1_075470	ROPK
TGGT1_076000	CAMK1_CAMK
TGGT1_076050	GSK_CMGC
TGGT1_076260	NEK1_NEK
TGGT1_077220	CDPK_CAMK
TGGT1_079100	CLK_CMGC
TGGT1_079870	CDPK_CAMK
TGGT1_080700	CDPK_CAMK
TGGT1_080900	TKL
TGGT1_081110	STE
TGGT1_081170	PKA_AGC
TGGT1_081690	CAMK
TGGT1_082500	ROPK
TGGT1_083110	ROPK
TGGT1_083990	PKA_AGC
TGGT1_084330	CDPK_CAMK
TGGT1_086420	VPS15_Other
TGGT1_087710	PKG_AGC
TGGT1_088860	ERK1_MAPK_CMGC
TGGT1_089470	PRP4_DYRK_CMGC
TGGT1_089730	ROPK
TGGT1_092620	CAMK1_CAMK
TGGT1_093860	ULK_Other
TGGT1_100840	CDK_CMGC
TGGT1_101120	ROPK
TGGT1_102110	TBCK_Other
TGGT1_102410	YAK_DYRK_CMGC
TGGT1_106280	PDK1_AGC
TGGT1_108160	CAMK
TGGT1_108860	CMGC
TGGT1_109770	ROPK
TGGT1_111410	NDR_AGC
TGGT1_111760	TKL
TGGT1_111830	AGC
TGGT1_112770	IKS_Other
TGGT1_113440	AMPK_CAMKL_CAMK
TGGT1_113550	AktR_AGC
TGGT1_114510	ERK7_MAPK_CMGC
TGGT1_116650	ePK
TGGT1_117490	ROPK
TGGT1_118140	GCN2_PEK_Other
TGGT1_118720	CMGC
TGGT1_121390	SCY1_Other
TGGT1_121590	NEK1_NEK
TGGT1_121680	GCN2_PEK_Other
TGGT1_122340	Aur_Other
TGGT1_123660	ROPK
TGGT1_126590	NDR_AGC
TGGT1_126670	ROPK
