# Supplementary material for: Structural and evolutionary divergence of eukaryotic protein kinases in Apicomplexa
Source: BMC Evol Biol. 2011 Nov 2;11:321. doi: 10.1186/1471-2148-11-321 (PMC3239843; doi:10.1186/1471-2148-11-321)
Supplement: Additional file 1 — Kinome annotations. Zip archive of hierarchical kinase classifications for each gene in the kinomes of each apicomplexan, plus P. marinus and T. pseudonana. Each file contains two tab-separated columns listing each gene's accession and kinase family assignment. Accessions are taken from the sources listed in Table 2. [file 1471-2148-11-321-S1.ZIP › a1_Toxoplasma_gondii_ME49.tsv]

TGME49_001130	ROPK
TGME49_002780	ROPK
TGME49_003010	Aur_Other
TGME49_004100	PEK_Other
TGME49_004280	DYRKP_DYRK_CMGC
TGME49_005250	ROPK
TGME49_005550	AGC
TGME49_006590	CDPK_CAMK
TGME49_007610	ROPK
TGME49_007700	ROPK
TGME49_007820	MAPK_CMGC
TGME49_009050	ePK
TGME49_009980	ROPK
TGME49_010090	ROPK
TGME49_010110	ROPK
TGME49_010280	Aur_Other
TGME49_011260	ROPK
TGME49_015670	NDR_AGC
TGME49_015770	ROPK
TGME49_015780	ROPK
TGME49_017600	CDPK_CAMK
TGME49_018220	CDK5_CDK_CMGC
TGME49_018400	NEK1_NEK_Other
TGME49_018550	ePK
TGME49_018720	CDPK_CAMK
TGME49_022960	SCY1_Other
TGME49_024480	CLK_CMGC
TGME49_024950	CDPK_CAMK
TGME49_025490	CDPK_CAMK
TGME49_025770	TKL
TGME49_025960	STE
TGME49_026030	PKA_AGC
TGME49_026540	CAMK
TGME49_027010	ROPK
TGME49_027810	ROPK
TGME49_028420	PKA_AGC
TGME49_028750	CDPK_CAMK
TGME49_029020	CMGC
TGME49_029630	GCN2_PEK_Other
TGME49_030470	ROPK
TGME49_031070	ePK
TGME49_033010	ERK7_MAPK_CMGC
TGME49_033790	AktR_AGC
TGME49_033900	AMPK_CAMKL_CAMK
TGME49_034970	TLK_Other
TGME49_035750	CDPK_CAMK
TGME49_036240	NAK_Other
TGME49_037210	TKL
TGME49_037860	CDPK_CAMK
TGME49_037890	CDPK_CAMK
TGME49_039130	TKL
TGME49_039420	ePK
TGME49_039440	NEK_Other
TGME49_039600	ROPK
TGME49_040090	ROPK
TGME49_040390	CDPK_CAMK
TGME49_040630	ePK
TGME49_040640	CK1
TGME49_042110	ROPK
TGME49_042230	ROPK
TGME49_042240	ROPK
TGME49_042400	CDPK_CAMK
TGME49_043340	CAMK
TGME49_043500	CAMK
TGME49_044620	NEK1_NEK_Other
TGME49_047710	CK1
TGME49_049260	CDK_CMGC
TGME49_049470	ROPK
TGME49_050680	TBCK_Other
TGME49_050850	YAK_DYRK_CMGC
TGME49_052360	ROPK
TGME49_052500	ROPK
TGME49_053330	ROPK
TGME49_053440	SRPK_CMGC
TGME49_053860	ePK
TGME49_053940	CAMK
TGME49_054190	MARK_CAMKL_CAMK
TGME49_054630	CDC2_CDK_CMGC
TGME49_055710	CDPK_CAMK
TGME49_056070	CMGC
TGME49_056890	MAST_AGC
TGME49_058010	RAD53_CAMK
TGME49_058230	ROPK
TGME49_058370	ROPK
TGME49_058580	ROPK
TGME49_058800	ROPK
TGME49_062050	ROPK
TGME49_062540	CAMK1_CAMK
TGME49_062730	ROPK
TGME49_063070	CK2_CMGC
TGME49_063220	ROPK
TGME49_065330	GSK_CMGC
TGME49_066100	ROPK
TGME49_066710	NEK_Other
TGME49_066910	GSK_CMGC
TGME49_066950	CAMK1_CAMK
TGME49_067540	AGC
TGME49_068210	PDK1_AGC
TGME49_069730	CAMK
TGME49_070330	CMGC
TGME49_070920	ROPK
TGME49_072200	NDR_AGC
TGME49_072470	TKL
TGME49_072540	AGC
TGME49_073690	IKS_Other
TGME49_075300	ROPK
TGME49_075610	CAMK
TGME49_081430	PfPK7-cocci_Other
TGME49_081450	CMGC
TGME49_081790	ROPK
TGME49_083480	DYRK2_DYRK_CMGC
TGME49_083790	ePK
TGME49_085160	CDKL_CMGC
TGME49_086470	PKA_AGC
TGME49_088440	NEK_Other
TGME49_089050	FIKK
TGME49_089320	CK1
TGME49_091050	AMPK_CAMKL_CAMK
TGME49_091960	ROPK
TGME49_092060	CAMK
TGME49_092140	NEK_Other
TGME49_094260	NEK1_NEK_Other
TGME49_094560	ROPK
TGME49_095110	ROPK
TGME49_095110	ROPK
TGME49_095760	CAMK
TGME49_101270	TKL
TGME49_101440	CDPK_CAMK
TGME49_104150	YANK_AGC
TGME49_104740	ROPK
TGME49_104970	CDK_CMGC
TGME49_105860	CDPK_CAMK
TGME49_106480	CAMK
TGME49_107640	NEK1_NEK_Other
TGME49_108080	ROPK
TGME49_110190	ePK
TGME49_111360	PKG_AGC
TGME49_112570	ERK1_MAPK_CMGC
TGME49_113180	PRP4_DYRK_CMGC
TGME49_113330	ROPK
TGME49_115190	CAMK1_CAMK
TGME49_116150	ULK_Other
TGME49_118770	Aur_Other
TGME49_119610	GCN2_PEK_Other
TGME49_119700	NEK1_NEK_Other
TGME49_120000	SCY1_Other
