# Supplementary material for: Structural and evolutionary divergence of eukaryotic protein kinases in Apicomplexa
Source: BMC Evol Biol. 2011 Nov 2;11:321. doi: 10.1186/1471-2148-11-321 (PMC3239843; doi:10.1186/1471-2148-11-321)
Supplement: Additional file 1 — Kinome annotations. Zip archive of hierarchical kinase classifications for each gene in the kinomes of each apicomplexan, plus P. marinus and T. pseudonana. Each file contains two tab-separated columns listing each gene's accession and kinase family assignment. Accessions are taken from the sources listed in Table 2. [file 1471-2148-11-321-S1.ZIP › a1_Toxoplasma_gondii_VEG.tsv]

TGVEG_000240	CDPK_CAMK
TGVEG_001420	TBCK_Other
TGVEG_002390	ROPK
TGVEG_002610	CDK_CMGC
TGVEG_004080	CK1
TGVEG_006910	CDPK_CAMK
TGVEG_009140	ROPK
TGVEG_010150	Aur_Other
TGVEG_010810	GCN2_PEK_Other
TGVEG_010900	NEK1_NEK_Other
TGVEG_011100	SCY1_Other
TGVEG_013410	ROPK
TGVEG_013620	NEK1_NEK_Other
TGVEG_015230	PDK1_AGC
TGVEG_016960	CAMK
TGVEG_017630	CDK_CMGC
TGVEG_019680	NDR_AGC
TGVEG_019990	TKL
TGVEG_020060	AGC
TGVEG_020930	IKS_Other
TGVEG_021620	AMPK_CAMKL_CAMK
TGVEG_021730	AktR_AGC
TGVEG_022640	ERK7_MAPK_CMGC
TGVEG_024510	ePK
TGVEG_025110	ROPK
TGVEG_025870	GCN2_PEK_Other
TGVEG_026470	CMGC
TGVEG_029740	NEK1_NEK_Other
TGVEG_030040	ROPK
TGVEG_030050	ROPK
TGVEG_030140	NDR_AGC
TGVEG_031910	DYRK2_DYRK_CMGC
TGVEG_032130	ePK
TGVEG_032640	CDKL_CMGC
TGVEG_033700	PKA_AGC
TGVEG_038530	ROPK
TGVEG_038540	ROPK
TGVEG_039410	ePK
TGVEG_040370	MAPK_CMGC
TGVEG_040590	ROPK
TGVEG_040670	ROPK
TGVEG_041270	ROPK
TGVEG_041690	CDPK_CAMK
TGVEG_041720	CDPK_CAMK
TGVEG_042030	CDPK_CAMK
TGVEG_042170	TKL
TGVEG_043720	AGC
TGVEG_044960	DYRKP_DYRK_CMGC
TGVEG_045110	PEK_Other
TGVEG_046570	ROPK
TGVEG_048170	ROPK
TGVEG_049690	ROPK
TGVEG_049920	CK2_CMGC
TGVEG_050030	ROPK
TGVEG_050040	ROPK
TGVEG_050200	CAMK
TGVEG_053380	SCY1_Other
TGVEG_055650	CAMK
TGVEG_056070	ROPK
TGVEG_056200	ROPK
TGVEG_056600	ROPK
TGVEG_056710	SRPK_CMGC
TGVEG_057110	ePK
TGVEG_057220	CAMK
TGVEG_057460	MARK_CAMKL_CAMK
TGVEG_057970	CDC2_CDK_CMGC
TGVEG_058750	ROPK
TGVEG_061080	NAK_Other
TGVEG_061530	CDPK_CAMK
TGVEG_062280	TLK_Other
TGVEG_065160	CLK_CMGC
TGVEG_065800	CDPK_CAMK
TGVEG_066560	CDPK_CAMK
TGVEG_066750	TKL
TGVEG_066990	PKA_AGC
TGVEG_067600	CAMK
TGVEG_068030	ROPK
TGVEG_068600	ROPK
TGVEG_069190	PKA_AGC
TGVEG_069410	CDPK_CAMK
TGVEG_069980	ROPK
TGVEG_071120	CDPK_CAMK
TGVEG_071190	ePK
TGVEG_071340	NEK1_NEK_Other
TGVEG_071520	CDK5_CDK_CMGC
TGVEG_071990	ROPK
TGVEG_072200	CAMK1_CAMK
TGVEG_075660	ROPK
TGVEG_075890	ROPK
TGVEG_076100	ROPK
TGVEG_076240	ROPK
TGVEG_076530	RAD53_CAMK
TGVEG_077570	MAST_AGC
TGVEG_078090	CMGC
TGVEG_078350	CDPK_CAMK
TGVEG_080460	ROPK
TGVEG_081010	GSK_CMGC
TGVEG_082200	NEK_Other
TGVEG_082930	FIKK
TGVEG_083180	CK1
TGVEG_084460	AMPK_CAMKL_CAMK
TGVEG_084990	ROPK
TGVEG_085090	CAMK
TGVEG_085270	NEK_Other
TGVEG_085940	CAMK1_CAMK
TGVEG_086090	GSK_CMGC
TGVEG_086300	NEK1_NEK_Other
TGVEG_088420	PfPK7-cocci_Other
TGVEG_088440	CMGC
TGVEG_088660	ROPK
TGVEG_090660	CK1_CK1
TGVEG_090670	ePK
TGVEG_091480	ROPK
TGVEG_091990	ROPK
TGVEG_092160	ePK
TGVEG_092180	ePK
TGVEG_092380	TKL
TGVEG_094270	ePK
TGVEG_095470	PKG_AGC
TGVEG_096690	ERK1_MAPK_CMGC
TGVEG_097210	PRP4_DYRK_CMGC
TGVEG_097390	ROPK
TGVEG_100200	CAMK1_CAMK
TGVEG_101260	ULK_Other
TGVEG_102490	CDPK_CAMK
TGVEG_103210	CAMK
TGVEG_103370	CAMK
TGVEG_104420	NEK1_NEK_Other
TGVEG_106020	Aur_Other
TGVEG_106290	CDK_CMGC
TGVEG_107290	CDPK_CAMK
TGVEG_107940	CAMK
TGVEG_109040	AGC
