# Supplementary material for: Structural and evolutionary divergence of eukaryotic protein kinases in Apicomplexa
Source: BMC Evol Biol. 2011 Nov 2;11:321. doi: 10.1186/1471-2148-11-321 (PMC3239843; doi:10.1186/1471-2148-11-321)
Supplement: Additional file 2 — CMGC kinase family sizes. Number of copies of each conserved CMGC kinase family in each of the surveyed genomes. [file 1471-2148-11-321-S2.CSV]

Family	CDK							DYRK					MAPK			RCK		CDKL	CK2	CLK	GSK	SRPK	unclassified
Subfamily	CDC2	CDK5	CDK7	CDK8	CRK7	PITSLRE	unclassified	DYRK1	DYRK2	DYRKP	PRP4	YAK	ERK1	ERK7	unclassified	MAK	MOK
Plasmodium_berghei	2						4		1		1			1	1				1	1	3	1	2
Plasmodium_chabaudi	1	1				1	3		1		1			1	1				1	1	3	1	2
Plasmodium_yoelii	2						2		1		1			1	1				1	1	3	1	4
Plasmodium_knowlesi	2						4				1	1		1	1				1	1	3	1	2
Plasmodium_vivax	1					1	4				1	1		1	1				2	1	3	1	2
Plasmodium_falciparum	2						4				1			1	1				1	1	3	1	3
Theileria_annulata	2						2		1		1			1	1				1	1	1	1	4
Theileria_parva	3				1		2		1		1			1	1				1	1	1	1	2
Babesia_bovis	2						3		1		1			1	1				1	1	1	1	3
Toxoplasma_gondii_GT1	1	1					2		1	1	1	1	1	1	1			1	1	1	2	1	4
Toxoplasma_gondii_ME49	1	1					2		1	1	1	1	1	1	1			1	1	1	2	1	4
Toxoplasma_gondii_VEG	1	1					3		1	1	1		1	1	1			1	1	1	2	1	3
Neospora_caninum	1	1					2		1	1	1	1	1	1	1			1	1	1	2	1	4
Eimeria_tenella	1						2		1	1			1	1	1				1	1	1	1	2
Cryptosporidium_hominis	4						1				1	1	1	1	1			1	2	1	1	1	1
Cryptosporidium_muris	4						2				1	1	1	1	1			1	2	1	3	1	3
Cryptosporidium_parvum	4						1				1	1	1	1	1			1	2	1	1	1	2
Perkinsus_marinus	4	1			2		4		2	2	3	3	11	2	5	2	5	3	1	1	5	3	5
Thalassiosira_pseudonana	2				2		3	1		1	1	1	2	1			1		2	1	1	1	3
Saccharomyces cerevisiae	1	1	1	1	1		2					1	6			1			2	1	4	1
