# Supplementary material for: Structural and evolutionary divergence of eukaryotic protein kinases in Apicomplexa
Source: BMC Evol Biol. 2011 Nov 2;11:321. doi: 10.1186/1471-2148-11-321 (PMC3239843; doi:10.1186/1471-2148-11-321)
Supplement: Additional file 3 — CDK-SCTTLRE subfamily FASTA alignment. Plain-text alignment of the kinase domains of the 14 sequences belonging to proposed CDK subfamily ("SCTTLRE"), in FASTA format. [file 1471-2148-11-321-S3.FASTA]

>psu|PFF0750w 
VSLEEKLGGGTYGDVYKGKVIKYNNNNNNNDLYQ--NTNYLPYDYYTD------------
------------------------------------EFVFFRKNVYAIKFFRDDLRTINE
EGISCTTLRELSCLK-----------NIGRHPNILRLIDVTIDRQKLISEYINRQILQHY
TSNYHHH-------------HHSKLDITPLAADQKFIFAAYEYCDGGDLKKLIQKTKISD
----DQA-----------GLNLKEAKWLSFQLLNGLAYLHNNKMCHRDLKPENVMLQETS
NHKYLLKIGDLGLCRELK-NDGDMTPTVCTIYYRPLEVLLSKFELSNKHHHKSHATNHRR
------------------------------------------------------------
-----------------------------------DDNDDDEDEDDDDDEDEDDDDEEEE
DDDVDENVEVKLHGRNK--TSSNNKNNNNKNHNSNINYNNHNWSRRKNKMKKKKKKK--K
KKKEQDD-------------DYYNKDFQYGLNVDIWSAACIICELIIGRPLFKGVTEFDL
IIRIVNSLGKPNKDELEFFSNSRFYPLK----EDFFNVHIKNKKDALNVITNGRIDELGI
DLLVKMLKYNPNDRITAADALSHPWF
>psu|PKH_113350 
VSLEEKLGGGTYGDVYKGKVIKY-NNNNNNDLYQ--NTNYLPYDYYTD------------
------------------------------------EFVFFRKNIYAIKFFRDDLKTINE
EGISCTTLRELSCLK-----------NIGRHPNILRLIDVTIDRQKCISEYINRQILQHH
ASNF--Q-------------HSKKLDMTPLSADQKFIFAAYEYCDAGDLKRLIQKTKITD
----DQA-----------GLSLKEAKWLSFQLLNGLAYLHNNKMCHRDLKPENVMLQHTP
NRKYLLKIGDLGLCRELK-NDGDMTPTVCTIYYRPLEVLLSKFEMAKGKKGKVKARGKAK
APVNGLST-----------------------CANPPHGNNSQINHPHASAPHSNAPYPSR
AISTRGI---DSTGKKRIHAASAGCTIDRGRAEGNGGNRSDQGNGNSNNRKKKNNKE---
--RGKETHGERTEEGEKYTQRK------------------------------RERAR--M
RGIEEDD-------------YYNNKDFQYGLNVDIWSAACIICELIIGRPLFRGVTEFDL
IIRIVNSLGKPNNDELEFFSDSRFYPLK----EDFFNVNIKNKKDALNVITNGRIDELGI
DLLVKMLKYNPNDRITAADALSHPWF
>gb|PVX_113910 
VSLEEKLGGGTYGDVYKGKVIKY-SNSSSNDLYQ--NTNYLPYDYYTD------------
------------------------------------EFVFFRKNIYAIKFFRDDLKTIND
EGISCTTLRELSCLK-----------NIGRHPNILRLIDVTIDRQKCISEYINRQILQHH
ASNF--Q-------------HSAKLDMTPLAADQKFIFAAYEYCDAGDLKRLIQKTKITD
----DQA-----------GLSLKEAKWLSFQLLNGLAYLHNNKMCHRDLKPENVMLQQTA
NRKFLLKIGDLGLCRELK-NDGDMTPTVCTIYYRPLEVLLSKFEMAKGKKGRAKARGRVK
PPPGGSRANHGGANRGGANHSGENRCGANRGSANHSSAGLANANRANESAPHSSAPDAQR
APSTRGIHSVRSSGDGGGSAVRAACTTDGGTAHGSGANGSGDGQGTPCNRNRKSKQREVA
AGRGKATAREKAATRENAATQENAATQNAATQNAATQNAGTQENAAAQNAAAQERAR--L
RGIEEDD-------------YYSNKDFQYGLNVDIWSAACIICELIIGRPLFRGVTEFDL
IIRIVNSLGKPNSDELEFFSDSRFYPLK----EDFFNVNIKNRKDALNVITNGRIDELGI
DLLVKMLKYNPNDRITAADALSHPWF
>psu|PBANKA_123020 
VSLEEKLGGGTYGDVYKGKVVKY--NNNNSDLYQ--NTNYLPYDYYTD------------
------------------------------------EFIFFRKNIYAIKFFKDDLRTINE
EGISCTTLRELSCLK-----------NIGRHPNILRLIDVTIDRQKGISEYINRQILQHY
TSNY--H-------------HQVKIDMVPLSLDQKFIFAAYEYCDGGDLKKLIQKTKISE
----NQA-----------GLCLKEAKWLSFQLLNGLAYLHNNKMCHRDLKPENVMLQYTH
NNKYLLKIGDLGLCRELK-NDGDMTPTVCTIYYRPLEVLLSKFDRSKTRSGKNGVNKSGS
------------------------------------------------------------
------------------------------GSGSAKNGSVKNGSVKNGSVKNGSV-----
-------KNGSVKNGSV--KNG-SVKNGSVKNGSIKNGSIKNGSIKNG--SIKNGSGRCS
EGRRSDDAYMGDEAFEKDYESFNDRDFQYGLNVDIWSAACIICELIIGKPLFRGVTEFDL
IIRIVNSLGKPNNDELEYFSDSRFYPFK----DDFFNIKIKNRKDALNVITNGKIDELGI
DLLVKMLKYNPNDRITAADALSHPWF
>TIGR|PY06538 
VSLEEKLGGGTYGDVYKGKVVKY--NNNNNDLYQ--NTNYLPYDYYTD------------
------------------------------------DFIFFRKNIYAIKFFKDDLRTINE
EGISCTTLRELSCLK-----------NIGRHPNILRLIDVTIDRQKGISEYINRQILQHY
TSNY--H-------------HQVKIDMVPLSLDQKFIFAAYEYCDGGDLKKLIQKTKINE
----NQA-----------GLCLKEAKWLSFQLLNGLAYLHNNKMCHRDLKPENVMLQYTH
NNKYLLKIGDLGLCRELK-NDGDMTPTVCTIYYRPLEVLLSKFDRSKMRPPKNGG-----
------------------------------------------------------------
------------------------------GSGSGSGNVSGKGGGGSGSGNVSSKGGGGS
GKGGSGSASRKSGSGGG--SGSSKGRSGSGGASGTVSRKSGSGKGRSGGASGSGGGG--G
TVRRSDEAYMGDEMFEKNYESFNDRDFQYGLNVDIWSAACIICELIIGKPLFRGVTEFDL
IIRIVNSLGKPNKNELEYFSDSRFYPFK----DDFFNIKIKDRKDALNVITNGKIDELGI
DLLVKMLKYNPNDRITAADALSHPWF
>psu|PCHAS_123090 
VSLEEKLGGGTYGDVYKGKVVKY---NNNSDLYQ--NTNYLPYDYYTD------------
------------------------------------EFIFFRKNIYAIKFFKDDLRTINE
EGISCTTLRELSCLK-----------NIGRHPNILRLIDVTIDRQKGISEYINRQILQHY
TSNY--H-------------HQVKIDMAPLSLDQKFIFAAYEYCDGGDLKKLIQKTKISE
----NQA-----------GLCLKEAKWLSFQLLNGLAYLHNNKMCHRDLKPENVMLQYTH
NNKYLLKIGDLGLCRELK-NDGDMTPTVCTIYYRPLEVLLSKFDRSKARASKSGSIKSAD
I-----------------------------------------------------------
------------------------------KTGSNKNGSNKSGSNKSGATNKSSANKSDT
SKSRNSNRSGASKSGTS--QNGTSNRSGGSKSGNSKSRTSKSGTSQNGTSTKSNGSGRGS
ERRSSDDAYMGDEPFEKEYESFNDRDFQYGLNVDIWSAACIICELIIGKPLFRGVTEFDL
IIRIVNSLGKPNNDELEYFSDSRFYPFK----DDFFNIKIKNRKDALNVITNGKIDELGI
DLLVKMLKYNPNDRITAADALSHPWF
>Genbank|TA09960 
VRIGEKLGCGAYGDVFKGYILSD-EGDSTNKRMTFIDNVKSPRESVFNDKDTHPQNSLMN
LRHIETVTINSNPDPESSMNNHYNTSRTVEPLENKNEAPIAD---YAIKYFKDDSIQLLD
EGFTSGTIRELSIMK-----------SVSGHPNIVKLVDIFVGEHEGITNKLNNQISELI
KSDS--RL------------SPKEFGFYPFKNTQIFVLGLYEFCRGGDLGRGIFR-KFSK
----SSE-----------GFSLQEVKWLSFQLLNGLAYLHNLKIEHRDLKPNNIMLDREG
P-FPVLKIGDWGLGREFRSLHGTITPTACTMFYRPIEVILGSISILTSDTN---NSKSTF
------------------------------------------------------------
------------------------------------------------------------
------------------------------------------------------------
-------------------------SHNYGINVDMWSAACIIAEMITGRPLFHGNSDFQV
LSRIVTILGRPTEAEWKNCSLSEHYPFN----GSLYQFKISSKKENLRVALRGKIDDTGL
DLLLSMLEYNPHKRISAQVALSHRWF
>Genbank|TP04_0791 
VRIGEKLGCGAYGDVFRGYILSD-DGDSTTKRMTFIENIKSPRESLFNDKDTHPQNSLMN
LRHIETVTINSNPDPDASLDNPYNTARTVEPLETKHDTPTAD---YAIKYFKDDSIQLLD
EGFTSGTIRELSIMK-----------SVSGHPNIVKLVDIFV------------------
---------------------------------------------GGDLGRGIFR-KFTK
----SSE-----------GFSIPEVKWLSFQLLNGLAYLHNLKIEHRDLKPNNIMLDRDG
P-FPVLKIGDWGLGREFRSLHGTITPTACTMFYRPIEVILGSISILTSDPN---NLKTTF
------------------------------------------------------------
------------------------------------------------------------
------------------------------------------------------------
-------------------------SHNYGINVDMWSAACIIAEMITGRPLFHGNSDFQV
LSRIVTILGRPTEAEWKNCSLSEHYPFN----GSLYQFKISSKKENLRVALKGRMDDTGL
DLLLSMLEYNPHKRISAQVALSHKWF
>Genbank|BBOV_III008880 
VRIGEKLGCGAYGDVFRGYRMDD-SADVSSDLCD--SKSHSKRRNVIGSARS-NASSTPS
TRTSEDVTAPGG----GCMSLCYDVSVNQQPTITAQEPPVNNLPVYAVKYFKDDIVHIME
EGISPGTLRELSIMKVCRSSGKYNVQSCNDHPNIVKLVDVYVGPHPGIVDMLNQQLGDAL
KSSG--TEVA----------GRKDLQFFPFKKSQIFMFALYEYCEGGDLGRAIWR-AYSK
----NQP-----------GYSLSEVKWYAFQLLNGLAYLHMSKIEHRDLKPNNIMLSDSE
R-LTVLKIGDWGMGREFRNLDGTVTPTACTLFYRPIEVILGPMNIPPADPEAQLGSRPLH
------------------------------------------------------------
------------------------------------------------------------
------------------------------------------------------------
-------------------------RHNYGINADIWSAACIIAELVTGFPLFHGNSDFQV
LTRIVTTLGRPTEDEWRNCSRSEHYPFN----GSLYNVHVEDKKERLRSVLRGKMDDVGL
DLLLSLLQYNPHKRLSALEALSHPWF
>gb|TGGT1_118720 
LRLVERLGGGTYGDVYKAVEEEE-EENDRGSAR---ARDRPGISTAEATAEATNGEDASA
KEGSEK------------------------------KT---KGNFYAVKYYKDETRTIME
EGISCTTVRELSAVA-----------GCGHHPNVVRMESLFVDPLPRLARAINQQRLTWA
RNQQ--SALSSQQFSH----LQEQLQKEELKPQQNFVFAAYEFCPGGDLKKLLAMHRQSA
G---NQESGTGSPPPLSWGLPLRHVKRLAFQLLNGLAFLHSENLCHRDLKPDNLMLTGTD
PETAVLKIGDLGLCRELRYNVGDITPTVCTIYYRSLEVLLGRIQPANDRDRAKYANENGL
------------------------------------------------------------
------------------------------------------------------------
------------------------------------------------------------
-------------------------AAHYGLGVDLWSAGCILAEMIRGTPLFKGTQEFEV
LIRVTKVLGTPTEEEWTNCCRLQHYPFRNLSESHFFSEH--DKRQNLNAVLQGKLDLDGL
DLLARMLDYNPHRRITAAEALSHQWF
>gb|TGME49_029020 
LRLVERLGGGTYGDVYKAVEEEE-EENDRGSAR---ARDRPGISTAEATAEATNGEDASA
KEGSEK------------------------------KT---KGNFYAVKYYKDETRTIME
EGISCTTVRELSAVA-----------GCGHHPNVVRMESLFVDPLPRLARAINQQRLTWA
RNQQ--SALSSQQFSH----LQEQLQKEELKPQQNFVFAAYEFCPGGDLKKLLAMHRQSA
G---NQESGTGSPPPLSWGLPLRHVKRLAFQLLNGLAFLHSENLCHRDLKPDNLMLTGTD
PETAVLKIGDLGLCRELRYNVGDITPTVCTIYYRSLEVLLGRIQPANDRDRAKYANENGL
------------------------------------------------------------
------------------------------------------------------------
------------------------------------------------------------
-------------------------AAHYGLGVDLWSAGCILAEMIRGTPLFKGTQEFEV
LIRVTKVLGTPTEEEWTNCCRLQHYPFRNLSESHFFSEH--DKRQNLNAVLQGKLDLDGL
DLLARMLDYNPHRRITAAEALSHQWF
>gb|TGVEG_026470 
LRLVERLGGGTYGDVYKAVEEEE-EENDRGSAR---ARDRPGISTAEATAEATNGEDASA
KEGSEK------------------------------KT---KGNFYAVKYYKDETRTIME
EGISCTTVRELSAVA-----------GCGHHPNVVRMESLFVDPLPRLARAINQQRLTWA
RNQQ--SALSSQQFSH----LQEQLQKEELKPQQNFVFAAYEFCPGGDLKKLLAMHRQSA
G---NQESGTGSPPPLSWGLPLRHVKRLAFQLLNGLAFLHSENLCHRDLKPDNLMLTGTD
PETAVLKIGDLGLCRELRYNVGDITPTVCTIYYRSLEVLLGRIQPANDRDRAKYANENGL
------------------------------------------------------------
------------------------------------------------------------
------------------------------------------------------------
-------------------------AAHYGLGVDLWSAGCILAEMIRGTPLFKGTQEFEV
LIRVTKVLGTPTEEEWTNCCRLQHYPFRNLSESHFFSEH--DKRQNLNAVLQGKLDLDGL
DLLARMLDYNPHRRITAAEALSHQWF
>psu|NCLIV_030060 
LRLVERLGGGTYGDVYKAVEEED-EENQRGASS---SLSSASRDGASDGGRG-NVEETPE
KEGEAK------------------------------EKQEGKGNLYAVKYYKDETRTIME
EGISCTTVRELSAVA-----------GCGHHPNVVRMESLFVDPLPRLARAVNQQRVAWA
RSQQ--SSLSSQQYSH----LQNQIQKEELKPNQNFVFAAYEFCPGGDLKKLLALHRQGA
GGNANQESGTGTPPPLSWGLPLRHAKRLAFQLLNGLAFLHSENLCHRDLKPDNLMLTGTD
PETAVLKIGDLGLCRELRYNVGDITPTVCTIYYRSLEVLLGRIQPANDRDRAKYANENGL
------------------------------------------------------------
------------------------------------------------------------
------------------------------------------------------------
-------------------------AAHYGLGVDLWSAGCIIAEMIRGTPLFKGTQEFEV
LIRVTKVLGTPTEEEWTNCCRLQHYPFRNLSESHFFSEH--DKRQNLNAVLQGKLDLDGL
DLLARMLDYNPHRRITAAEALSHQWF
>GeneDB|ETH_00023650 
LRLVERLGGGTYGDVYRAVEEPE-DG----------------------------------
---------------------------------------VGGGETFAVKYYVDETRTATE
DGLGCTTIRELSTIS-----------SCGTHPNLVRMRYLFVDQLPRLVENINQQRIQWA
RQQH--AAADRESQEQLRRDLQTQLAQEELKPTQVFVFAAYELCEGGDLKKLLAKQRE--
----NKPSSSVSP---EWGLPLRHAKLLAFQLLNGLAFLHNEKLCHRDLKPDNLMLT-SE
NENCVLKIGDLGLCRSFRANAGEITPTVCTIYYRPLEVLLGRMK----GDGEGGSEEPG-
------------------------------------------------------------
------------------------------------------------------------
------------------------------------------------------------
--------------------------AHYGLGADIWGAGCIIAEMFRGIPLFKGTQEFEV
LIRVTKILGTPTEAEW--------------------------------------------
--------------------------
