# Supplementary material for: Structural and evolutionary divergence of eukaryotic protein kinases in Apicomplexa
Source: BMC Evol Biol. 2011 Nov 2;11:321. doi: 10.1186/1471-2148-11-321 (PMC3239843; doi:10.1186/1471-2148-11-321)
Supplement: Additional file 6 — CDPK subfamily FASTA alignment. Plain-text alignment of the 76 kinase domain sequences belonging to the proposed CDPK subfamily, in FASTA format. [file 1471-2148-11-321-S6.FASTA]

>gi|60391914|sp|Q8ICR0.3|CDPK2_PLAF7/72-326  {<Apicomplexa(e)>}RecName: Full=Calcium-dependent protein kinase 2; AltName: Full=PfCDPK2
YIIDEKLGQGT-----YGCVYKGIDKVTNQL--YAIKEEKKDRLKN--INRFFQEIEIMKKLDHPNIVKLYETYENDNYIYLIMEL------------------------------------------CSGRELF-DSIIEN-----GSFTEKNAATIMKQIFSAIFYLHS-LNIVH-RDLKPENFLFQSENK--DSLLKIIDFGLSKNL----------G-----------------T-G--E--------F-------------TT-TKAGTPYYVAPQVLDGKYDKKCDIWSSGVIMYTLLCGYPPFYGDTDNEVLKKVKKGEFCFYENDWGSISSDAKNLITKLLTYNPNERCTIEEALNHPWI
>gi|60391907|sp|O15865.3|CDPK2_PLAFK/72-326  {<Apicomplexa(e)>}RecName: Full=Calcium-dependent protein kinase 2; AltName: Full=PfCDPK2
YIIDEKLGQGT-----YGCVYKGIDKVTNQL--YAIKEEKKDRLKN--INRFFQEIEIMKKLDHPNIVKLYETYENDNYIYLIMEL------------------------------------------CSGRELF-DSIIEN-----GSFTEKNAATIMKQIFSAIFYLHS-LNIVH-RDLKPENFLFQSENK--DSLLKIIDFGLSKNL----------G-----------------T-G--E--------F-------------TT-TKAGTPYYVAPQVLDGKYDKKCDIWSSGVIMYTLLCGYPPFYGDTDNEVLKKVKKGEFCFYENDWGSISSDAKNLITKLLTYNPNERCTIEEALNHPWI
>gi|118395404|ref|XP_001030052.1|/31-281  {|1(0)|<Intramacronucleata(E)>}Protein kinase domain containing protein [Tetrahymena thermophila]
----KILGSGT-----YGNVYKAKKKDSKIV--RAVKQIPKSKVKNA--ERFKREIEIMRTLDHPNIIKLYETFEDERNIYLVMEV------------------------------------------CEGGELF-DRIIEK-----GRFTEIEARSIFSQIMQAINYCHN-NGIAH-RDLKPENFLFLTKHD--DSPIKVIDFGLSKNF----------D-----------------N-K--Q--------A-------------MK-TKAGTPYYISPEVLEGNYDESCDIWSAGVILYILLSGVPPFFGDDDSEILASVKKGFYTFDIPEFEGISNSAKDLIQNMVTK-PEKRFKADQVLSHPWM
>gi|294931303|ref|XP_002779823.1|/54-306  {<Alveolata(E)>}Calcium-dependent protein kinase, putative [Perkinsus marinus ATCC 50983]
----KKLGQGS-----YGSVSKAINKSTAAV--RAVKTISKSHVKN--IDRFKQEIAIMKMLDHPNIIKLFETFEDHRNIYLIMEL------------------------------------------CTGGELF-DRIIEV-----GHFTEVQAAIIMQQILRAIYYMHE-NHIMH-RDLKPENFLFSTKEPLEKSCLKIIDFGLSTKF----------G-----------------K-D--D--------I-------------MT-TKAGTPYYVAPQVLAGKYDESCDLWSCGVIMYILLCGYPPFYGETDADVLTKVRLGNYTFNASDWKGISEDAKDLIRKLLKINPRDRYTAEQALNHLWV
>gi|294909505|ref|XP_002777782.1|/54-306  {<Alveolata(E)>}Calcium-dependent protein kinase, putative [Perkinsus marinus ATCC 50983]
----KKLGQGS-----YGSVSKATNKSTAAV--RAVKTISKSHVKN--IDRFKQEIAIMKMLDHPNIIKLFETFEDHRNIYLVMEL------------------------------------------CTGGELF-DRIIEV-----GHFTEVQAAIVMQQILRAIYYMHE-NHIMH-RDLKPENFLFSTKEPLEKSCLKLIDFGLSTKF----------G-----------------K-D--D--------T-------------MT-TKAGTPYYVAPQVLGGKYNEACDLWSCGVIMYILLCGYPPFYGETDADVLTKVRLGNYTFNAADWKGVSEDAKDLIRKLLKINPKDRYTAEQALNHIWV
>gi|294935599|ref|XP_002781466.1|/57-310  {|1(0)|<Alveolata(E)>}Calcium-dependent protein kinase, putative [Perkinsus marinus ATCC 50983]
----KKIGQGT-----YGSVTKAVNKSTHAV--RAVKTISKSHVKN--IDRFKQEIAIMKMLDHPNIIKLFETFEDHRNIYLIMEL------------------------------------------CTGGELF-DRIIEV-----GHFTEVQAAIVMQQIFRAVYYMHE-NHIVH-RDLKPENFLFLNKDPIEKSWIKLIDFGLSTHF----------N-----------------D-N--E--------L-------------MK-TKAGTPYYVAPQVLAGQYDQECDLWSCGVIMYILLCGYPPFYGETDADVLTKVRLGNYTFNASDWKNISADAKDLIRKLLKMNPQERYTAEQALNHPWV
>gi|294931309|ref|XP_002779826.1|/57-310  {|1(0)|<Alveolata(E)>}Calcium-dependent protein kinase, putative [Perkinsus marinus ATCC 50983]
----KKIGQGT-----YGSVTKAVNKSTHAV--RAVKTISKSHVKN--IDRFKQEIAIMKMLDHPNIIKLFETFEDHRNIYLIMEL------------------------------------------CTGGELF-DRIIDE-----GRFTEVQAAIVMQQIFRAVYYMHE-NHIVH-RDLKPENFLFLNKDPIEKSWIKLIDFGLSTHF----------N-----------------D-N--E--------L-------------MK-TKAGTPYYVAPQVLAGQYDQECDLWSCGVIMYILLCGYPPFYGETDADVLTKVRLGNYTFNASDWKNISADAKDLIRKLLKMNPQERYTAEQALNHPWV
>gi|294935597|ref|XP_002781465.1|/54-306  {<Alveolata(E)>}Calcium-dependent protein kinase, putative [Perkinsus marinus ATCC 50983]
----KKIGQGS-----YGSVSRAINKSTAAV--RAVKTISKSHVKN--IDRFKQEIAIMKMLDHPNIIKLFETFEDHRNIYLIMEL------------------------------------------CTGGELF-DRIIEV-----GHFTEVQAAIIMQQILRAIYYMHE-NHIMH-RDLKPENFLFSTKEPLEKSCLKIIDFGLSTKF----------G-----------------K-D--D--------I-------------MT-TKAGTPYYVAPQVLAGKYDESCDLWSCGVIMYILLCGYPPFYGETDADVLTKVRLGNYTFNASDWKGISEDAKDLIRKLLKINPRDRYTAEQALNHLWV
>gi|294940234|ref|XP_002782731.1|/27-278  {<Alveolata(E)>}Calcium-dependent protein kinase, putative [Perkinsus marinus ATCC 50983]
---KKNLGTGT-----YGSVSVAVSRATGVK--RACKTISKSQVKN--VPRFRQEISIMKMVDHPNIIRLYETFEDAKNIYLIMEL------------------------------------------CTGGELF-DRIIDK-----GYFTENDAAVIMKQIFAAVYYCHK-HHIVH-RDLKPENFLFLDKSP--ESPLKVIDFGLATLR----------E-----------------P-G--Q--------C-------------MK-TKAGTPYYVAPQVLQGEYDGKCDSWSCGVIMYVLLCGYPPFYADTDSEILRRVRMGKYSFPDADWKDISDEAKDLIRKLLTYDPGNRWTAEQALNHRWI
>gi|221481929|gb|EEE20295.1|/229-479  {|2(0)|<Apicomplexa(E)>}calmodulin-domain protein kinase, putative [Toxoplasma gondii GT1]
------LGQGT-----YGSVSKARKKDTGQM--RAVKTISKSQVKN--LERFRQEIAIMKELDHPNVIKLFETFEDHRNIYLVMEL------------------------------------------CTGGELF-DRIISE-----GRLTEKQAAVLMKQMFSAVHYLHS-NNIMH-RDLKPENFLFLDSAR--DSPLKIIDFGLSCRF----------K-----------------K-G--E--------F-------------VS-TKAGTPYYVAPQVLQGKYDFRCDAWSLGVILYILLCGYPPFYGETDAEVLAKVKTGVFSFSGPEWKRVSEEAKELIRHLININPQERYTAEQALQHPWV
>gi|221501382|gb|EEE27161.1|/229-479  {|2(0)|<Apicomplexa(E)>}calmodulin-domain protein kinase, putative [Toxoplasma gondii VEG]
------LGQGT-----YGSVSKARKKDTGQM--RAVKTISKSQVKN--LERFRQEIAIMKELDHPNVIKLFETFEDHRNIYLVMEL------------------------------------------CTGGELF-DRIISE-----GRLTEKQAAVLMKQMFSAVHYLHS-NNIMH-RDLKPENFLFLDSAR--DSPLKIIDFGLSCRF----------K-----------------K-G--E--------F-------------VS-TKAGTPYYVAPQVLQGKYDFRCDAWSLGVILYILLCGYPPFYGETDAEVLAKVKTGVFSFSGPEWKRVSEEAKELIRHLININPQERYTAEQALQHPWV
>gi|237834945|ref|XP_002366770.1|/132-383  {|1(0)|<Apicomplexa(E)>}calcium-dependent protein kinase, putative [Toxoplasma gondii ME49]
----KKLGQGT-----YGSVCRAVNKATKNV--RAVKTIPKAKVKN--IKRFKQEIAIMKCLDHPNIIKLYETFEDHKNIYLVLEL------------------------------------------CKGGELF-DRIIEE-----GYFSEMYAGTLMRQAFAALYYIHQ-HGIAH-RDLKPENFLFADKSK--EAPLKIIDFGLAARA----------G-----------------P-T--T--------V-------------LA-TKAGTPYYVAPQVLQGKYTYKCDIWSAGVIMYILLCGYPPFHGDNDAEILAKVKSGKFSFNEQDWKNVSVEAKDLIRKLLTYDPAQRLTAEQALAHPWI
>gi|237837085|ref|XP_002367840.1|/229-479  {|2(0)|<Apicomplexa(E)>}calcium-dependent protein kinase, putative [Toxoplasma gondii ME49]
------LGQGT-----YGSVSKARKKDTGQM--RAVKTISKSQVKN--LERFRQEIAIMKELDHPNVIKLFETFEDHRNIYLVMEL------------------------------------------CTGGELF-DRIISE-----GRLTEKQAAVLMKQMFSAVHYLHS-NNIMH-RDLKPENFLFLDSAR--DSPLKIIDFGLSCRF----------K-----------------K-G--E--------F-------------VS-TKAGTPYYVAPQVLQGKYDFRCDAWSLGVILYILLCGYPPFYGETDAEVLAKVKTGVFSFSGPEWKRVSEEARELIRHLININPQERYTAEQALQHPWV
>gi|294909493|ref|XP_002777779.1|/57-310  {|1(0)|<Alveolata(E)>}Calcium-dependent protein kinase, putative [Perkinsus marinus ATCC 50983]
----KKIGQGS-----YGSVTKAVNKSTHAV--RAVKTISKSHVKN--IERFKQEIAIMKMLDHPNIIKLFETFEDHRNIYLVMEL------------------------------------------CTGGELF-DRIIDE-----GRFTEVQAAIVMQQILRAVYYMHE-NHIAH-RDLKPENFLFLNKDPIEKSWVKLIDFGLSTYF----------D-----------------G-T--D--------L-------------MK-TKAGTPYYVAPQVLAGRYDEECDLWSCGVIMYILLCGYPPFYGETDADVLTKVRLGNYTFNASDWRNISADAKDLIRKLLKMNPRERYTAEQALNHPWV
>gi|60391918|sp|Q9NJU9.1|CDPK3_PLAF7/121-373  {<Apicomplexa(e)>}RecName: Full=Calcium-dependent protein kinase 3; AltName: Full=PfCDPK3
---KEPLGKGT-----YGCVYKATDKLLKIS--RAVKVVSKKKLKN--IPRFRQEIDIMKNLDHPNVVKLLETFEDSNQIYLVMEL------------------------------------------CTGGELF-DKIVKK-----GCFVETFASFIMKQIFSVLNYLHI-RNICH-RDIKPENFLFYDMTP--ESLIKIIDFGLASYF----------T-----------------H-N--NY-------E-------------MK-TKAGTPYYVAPQVLTGSYNYKCDMWSSGVLFYILLCGYPPFFGESDHEILSMVKKGKYQFKGKEWNNISEEAKDLIKRCLTMDADKRICASEALQHPWF
>gi|146176302|ref|XP_001019904.2|/31-294  {<Intramacronucleata(E)>}Protein kinase domain containing protein [Tetrahymena thermophila]
---KKTLGQGT-----YGSVIKVKLKNSNQQ--RAIKIIPKSRVKNP--QRFLNEINIMRNLDHPNIIKLYETFEDARNVYLVMEL------------------------------------------CDGGELF-DRIIAK-----GHYTEQEARITFTQIVQAVNHCHS-NGICH-RDLKPENFLLLNKSD--DSPIKVIDFGLSYIF----------Q-----------------E-N--E--------LKIGGGPITGEKLSMS-TRAGTPYYISPEVLEGKYDEGCDIWSLGVILFILLSGVPPFYGPNDSAILEMVKSRKFSFDIPEFNNVSESAKDLIRKCLT-TPDKRFTASQILQHPWM
>gi|294890705|ref|XP_002773273.1|/28-282  {|1(0)|<Alveolata(E)>}Calcium-dependent protein kinase, putative [Perkinsus marinus ATCC 50983]
------LGQGGAELGTYGSVSKATNKSTKLV--RAIKTIPKSHLKN--VARFRQEIAIMKTLDHPNIVKLFETFEDAKNIYLVLEL------------------------------------------CTGGELF-DRIIDQ-----GYFTESGAASLMKQIISAVYYCHK-NNIVH-RDLKPENFLFLNDAE--NSPLKIIDFGLASKF----------G-----------------S-D--V--------H-------------LK-TKAGTPYYVSPQVLRGEYNESCDLWSCGVIMYILLCGYPPFHGDTDAEILARVKSGKYTFPDEEWKHVSNDAKDLIRKLLTFDQAQRWTAEQALGHRWI
>gi|118396912|ref|XP_001030792.1|/33-300  {|3(0)|<Intramacronucleata(E)>}Protein kinase domain containing protein [Tetrahymena thermophila]
------LGEGS-----YGVVYKATMKSTGQI--RAVKVINKSRVK--HQERLKNEIEIMSTLDHPNIIRLYETYEDQKNIYLVIEY------------------------------------------CEGGELF-DRIAER-----GYYTEQDAVALFRQIMSAINYCHS-RKICH-RDLKPENFLFCTKDD--NSIIKVIDFGLSKTY----------GQVLDSPLKKKPLELTQVQ-S--G--------V-------------MK-TRAGTPYYIAPEVLDGKYDEKCDIWSAGVTLYIILCGYPPFYGETDKEILQAVKKGEYEYEGDEWDIVSDECKNLIKKMLSK-PELRFSSEMVMASKWI
>gi|145498855|ref|XP_001435414.1|/29-288  {<Intramacronucleata(E)>}hypothetical protein [Paramecium tetraurelia strain d4-2]
---KKLLGQGT-----YGQVVKAKLKGSKQQ--RAIKIIPKNKV--RNPERFRREIEIMRNLDHPNIIKLFETFEDVRNVYLVMEL------------------------------------------CEGGELF-DRIIDK-----GHFSENEAKIIFLQIMQAVNYCHQ-NGICH-RDLKPENFLMLTKAD--DSPLKVIDFGLSVIF----------H-----------------D-N--H--------VEKLHQGKVS----MT-TRAGTPYYISPEILDGKYDESCDIWSAGVILYILISGVPPFYGNTDPEILDAVKKGVFTFNIPEFKKVSDSCKDLISKMICK-PEKRIKSHDVLTHPWM
>gi|294950107|ref|XP_002786464.1|/26-277  {<Alveolata(E)>}Calcium-dependent protein kinase, putative [Perkinsus marinus ATCC 50983]
---KKTLGRGT-----YGSVSRAMNKSTKLI--RAIKTISKSHLKN--VVRFRQEIAIMKMLDHPNIVKLFETFEDAKNIYLVLEL------------------------------------------CTGGELF-DRIIDQ-----GYFTERGAASLMKQAISAVYYCHK-NNIVH-RDLKPENFLFLNKTK--NSPLKIIDFGLAAKF----------G-----------------D-N--V--------H-------------LK-TKAGTPYYVSPQVLQGDYNESCDLWSCGVIMYILLCGYPPFHGDTDAQILARVRSGKYNFPDEDWKTVSSDAKDLIRKLLTFDQALRWTAEQALNHKWI
>gi|145475989|ref|XP_001424017.1|/29-281  {<Intramacronucleata(E)>}hypothetical protein [Paramecium tetraurelia strain d4-2]
---KKLLGQGT-----YGQVVKAKLKGSKYY--RAIKIIPKSKVRNPD--RFRREIEIMRNLDHPNIIKLFETFEDNRNVYLVMEL------------------------------------------CEGGELF-DRIIDK-----GHFSENEAKITILQIMQAVNYCHQ-NGICH-RDLKPENFLLLTKAD--DSPLKVIDFGLSVIF----------H-----------------D-NHVE--------N-------------MT-TRAGTPYYISPEILDGKYDESCDIWSGGVILYILLSGVPPFYGNTDPEILDAVKKGIFTFNIPEFKKVSEGAKDLISKMICK-PEKRLKSHEVLQHPWM
>gi|145488651|ref|XP_001430329.1|/29-288  {<Intramacronucleata(E)>}hypothetical protein [Paramecium tetraurelia strain d4-2]
---KKLLGQGT-----YGQVVKAKLKGSKYY--RAIKIIPKSKVRNPD--RFRREIEIMRNLDHPNIIKLFETFEDARNVYLVMEL------------------------------------------CEGGELF-DRIIDK-----GHFSENEARITILQIMQAVNYCHQ-NGICH-RDLKPENFLLLTKAD--DSPLKVIDFGLSVIF----------H-----------------D-N--H--------VEKLSQGKVS----MT-TRAGTPYYISPEILDGKYDESCDIWSGGVILYILLSGVPPFYGNTDPEILDAVKKGIFTFNIPEFKKVSEGAKDLISKMICK-PEKRLKSHEILQHPWM
>gi|145540968|ref|XP_001456173.1|/28-280  {<Intramacronucleata(E)>}hypothetical protein [Paramecium tetraurelia strain d4-2]
--LKKVIGSGT-----YGSVVKATLKGTKNQ--RAVKVIPKSKVKNPD--RFKKEIDILRQLDHPNIIKLYETFEDQRNVYLVMEL------------------------------------------CEGGELF-DRIMDK-----GYFSEAEAHEIFLQIMQALNYCHT-NGICH-RDLKPENFLFLTKAD--DSPIKVIDFGLSTLFE---------D-----------------P-I--I--------T-------------MK-TKAGTPYYISPEVLKGSYDESCDIWSAGVILYILLSGVPPFYGDSDPEILDAVQKGEYTFEIPELKSVSESAKDLISHMIT-TPEKRYKASQVIQHKWM
>gi|209878694|ref|XP_002140788.1|/421-673  {|1(0)|<Apicomplexa(E)>}calcium-dependent protein kinase [Cryptosporidium muris RN66]
----KSIGKGT-----YGSVCCGVNRLTGVV--RAIKSIPLAKVKAMD--RFMKEINIMKNLDHPNIVKLYETYQDHKNIYLVLEF------------------------------------------CSGGELF-DRIIQQ-----GNFDEAYAAYLMRQILSAIFYCHE-HGIVH-RDLKPENFLFLNNQN--NAPLKIIDFGLATKF----------N-----------------K-N--NT-------T-------------LT-TRAGTPYYVAPEVLSGEYDQQCDLWSLGVILYILLCGYPPFYGSSDNIILQKVKTGHFIFKDKDWKDISPLAKDLICKLLTYNPKGRICARDALKHPWI
>gi|118387530|ref|XP_001026871.1|/31-323  {<Intramacronucleata(E)>}Protein kinase domain containing protein [Tetrahymena thermophila]
---KKVLGSGT-----YGMVFKAKKKGTKIT--RAIKQIPKKKVKN--QERFQREIEIMSSLDHPNIIKLYETFEDDKNIYLVMELDWWFARQSFLQQKMALENNPNQFHLNSGQIYLKNIFLIQKRVCEGGELF-DRIIER-----GFFSEVDARTIFTQIMQAINYCHS-KSISH-RDLKPENFLFLTKHD--DSPIKVIDFGLSKNF----------D-----------------H-N--Q--------A-------------MT-TKAGTPYYISPEVLQGKYDESCDIWSGGVILYILLSGNPPFYGDTDPEILEAVKKGQFSFDIPEFQSVSQEAQDLIRKMIT-TPDKRLKSFEVLNHPWM
>gi|145534057|ref|XP_001452773.1|/29-288  {<Intramacronucleata(E)>}hypothetical protein [Paramecium tetraurelia strain d4-2]
--LKKVIGSGT-----YGSVVKAALKGTKQQ--RAVKVIPKSKVKNP--ERFKREIDILRALDHPNIIKLYETFEDQRNVYLVMEL------------------------------------------CEGGELF-DRIMDK-----GYFNEAEAHIIFLQIMQALNYCHS-NGICH-RDLKPENFLFLTKAE--DSPLKVIDFGLSILF----------E-----------------E-G--P--------QKPGTQKVS-----MK-TKAGTPYYISPEVLKGNYDELCDIWSAGVILYILLSGVPPFYGDTDPEILEAVQKGQYTTDIPEFKFVSDSAKDLIANMI-ISPDKRYKAQQVLSHKWM
>gi|60391909|sp|Q7RAV5.1|CDPK3_PLAYO/116-367  {<Apicomplexa(e)>}RecName: Full=Calcium-dependent protein kinase 3
----EPLGKGT-----YGCVYKATDKLLKIQ--RAVKVVSKKKLKN--IPRFRQEIDIMKNLDHPNVIKLLETFEDEEQIYLIMDL------------------------------------------CTGGELF-DKIIKK-----GSFVEMYASFIMKQIFSVLNYLHI-RNICH-RDIKPENFLFYDKST--ESLIKIIDFGLAAYF----------N-----------------DID--Y--------E-------------MK-TKAGTPYYVAPQVLTGCYDYKCDLWSAGVLFYIILCGYPPFYGESDHEILSMVKKGKYNFKGKEWNNISDEAKDLIKRCLTIDSGKRINASEALKHPWF
>gi|68066326|ref|XP_675146.1|/114-365  {<Apicomplexa(E)>}calcium-dependent protein kinase [Plasmodium berghei strain ANKA]
----EPLGKGT-----YGCVYKATDKLLKIQ--RAVKVVSKKKLKN--IPRFRQEIDIMKNLDHPNVIKLLETFEDEEQIYLIMDL------------------------------------------CTGGELF-DKIIKK-----GSFVEMYASFIMKQIFSVLNYLHI-RNICH-RDIKPENFLFYDKST--ESLIKIIDFGLAAYF----------N-----------------DID--Y--------E-------------MK-TKAGTPYYVAPQVLTGCYDYKCDLWSAGVLFYIILCGYPPFYGESDHEILSMVKKGKYNFKGKEWNNISEEAKDLIKRCLTIDSGKRINASEALKHPWF
>gi|145513078|ref|XP_001442450.1|/29-288  {<Intramacronucleata(E)>}hypothetical protein [Paramecium tetraurelia strain d4-2]
--LKKVIGSGT-----YGSVVKAALKGSKQQ--RAVKVIPKSKVKNP--ERFKREIDILRALDHPNIIKLYETFEDQRNVYLVMEL------------------------------------------CEGGELF-DRIMDK-----GYFNEAEAHIIFLQIMQALNYCHS-NGICH-RDLKPENFLFLTKAE--DSPLKVIDFGLSILF----------E-----------------E-G--P--------QKPGTQKVS-----MK-TKAGTPYYISPEVLKGNYDELCDIWSAGVILYILLSGVPPFYGDTDPEILEAVQKGQYTTDIPEFKFVNDSAKDLIANMIT-SPDKRYKAQQVLQHKWM
>gi|145539632|ref|XP_001455506.1|/29-288  {<Intramacronucleata(E)>}hypothetical protein [Paramecium tetraurelia strain d4-2]
--LKKVIGSGT-----YGSVVKAVLKGTKQQ--RAVKVIPKSKVKNP--ERFKREIDILRAMDHPNIIKLYETYEDQRNVYLVTEL------------------------------------------CEGGELF-DRIMDK-----GYFNEAEAHAIFLQIIQALNYCHS-NGICH-RDLKPENFLFLTKAD--DSPLKVIDFGLSILF----------E-----------------D-G--Q--------TKPGAQKVS-----MK-TKAGTPYYISPEVLKGNYDELCDIWSAGVILYILLSGVPPFYGDTDPEILESVQKGVYTTDIPEFKFVSDGAKDLIANMIT-TPDKRFKASQVLQHKWM
>gi|145537542|ref|XP_001454482.1|/28-289  {<Intramacronucleata(E)>}hypothetical protein [Paramecium tetraurelia strain d4-2]
--LKKVIGSGT-----YGSVVKATLKGTKNQ--RAVKVIPKSKVKNPD--RFKKEIDILRQLDHPNIIKLYETFEDQRNVYLVMEL------------------------------------------CEGGELF-DRIMDK-----GYFSEAEAHEIFLQIMQALNYCHT-NGICH-RDLKPENFLFLTKAD--DSPIKVIDFGLSTLF----------EDPISQKASGS-------Q-K--V--------T-------------MK-TKAGTPYYISPEVLKGSYDESCDIWSAGVILYILLSGVPPFYGDSDPEILDAVQKGEYTFEIPELKSVSESAKDLISHMIT-TPEKRYKASQVIQHKWM
>gi|124513498|ref|XP_001350105.1|/129-379  {|1(0)|<Apicomplexa(E)>}calcium-dependent protein kinase, putative [Plasmodium falciparum 3D7]
-----KLGKGS-----YGNVVKAVSKRTGQQ--RAIKIIEKKKIHN--IERLKREILIMKQMDHPNIIKLYEVYEDNEKLYLVLEL------------------------------------------CDGGELF-DKIVKY-----GSFSEYEAYKIMKQIFSALYYCHS-KNIMH-RDLKPENILYVDNTE--DSPIQIIDWGFASKC----------M-----------------N-N--H--------N-------------LK-SVVGTPYYIAPEILRGKYDKRCDIWSSGVIMYILLCGYPPFNGKNNDEILKKVEKGEFVFDSNYWARVSDDAKDLICQCLNYNYKERIDVEQVLKHRWF
>gi|156094163|ref|XP_001613119.1|/162-413  {<Apicomplexa(E)>}calcium-dependent protein kinase 3 [Plasmodium vivax SaI-1]
----EPLGKGT-----YGCVYKATDKLLKIQ--RAVKVVSKKKLKN--VHRFRQEIDIMKNLDHPNVIKLLETFEDSKQIYLVMEL------------------------------------------CTGGELF-DRIVKK-----GPFSEMYTSFIMKQIFSVLNYLHI-RNICH-RDVKPENFLFFDKSP--ESLIKVIDFGLASYFS---------D-----------------D-D--S--------E-------------MK-TKAGTPYYVAPQVLGGRYDYKCDLWSAGVLFYILLCGYPPFYGESDHEILTRVKSGKFTFKGKEWTHVTEEARDLIKRCLTMDPQKRATASEALRHPWF
>gi|145549309|ref|XP_001460334.1|/28-289  {<Intramacronucleata(E)>}hypothetical protein [Paramecium tetraurelia strain d4-2]
--LKKVIGSGT-----YGSVVKATLKGTKNQ--RAVKVIPKSKVKNPD--RFKKEIDILRQLDHPNIIKLYETFEDQRNVYLVMEL------------------------------------------CEGGELF-DRIMDK-----GCFSEAEAHEIFLQIMQALNYCHT-NGICH-RDLKPENFLFLTKAE--DSPIKVIDFGLSTLFEDPISAKQAGN-----------------Q-K--V--------T-------------MK-TKAGTPYYISPEVLKGSYDESCDIWSAGVILYILLSGVPPFYGDSDPEILDAVQKGEYTLEIPEMKAVTESAKDLISHMIT-TPEKRYKASQVIQHKWM
>gi|67624245|ref|XP_668405.1|/206-456  {|1(0)|<Apicomplexa(E)>}CDPK2 [Cryptosporidium hominis TU502]
------IGKGT-----YGSVKSGTNRLTGCI--RAIKTIPLTRV--EALDNFMKEINILKNLDHPNIVKLYETYQDKENIYLVMEL------------------------------------------CSGGELF-DRIISQ-----GSFDEIYAANLMKQVLSTICYCHD-HGIVH-RDLKPENFLFLNKNY--NAPLKIIDFGLAARV----------N-----------------N-E--D--------TS------------LN-TRAGTPYYVAPEVLQGKYDKQCDMWSLGVILYILLCGYPPFHGSNDSIILHKVQKGVYAFKEEDWKHVSFLAIDLIRKLLTYNPAERITARDALNHPWI
>gi|66358312|ref|XP_626334.1|/206-456  {|1(0)|<Apicomplexa(E)>}calcium/calmodulin dependent protein kinase with a kinas domain and 4 calmodulin-like EF hands 
------IGKGT-----YGSVKSGTNRLTGCI--RAIKTIPLTRV--EALDNFMKEINILKNLDHPNIVKLYETYQDKENIYLVMEL------------------------------------------CSGGELF-DRIISQ-----GSFDEIYAANLMKQVLSTICYCHD-HGIVH-RDLKPENFLFLNKNY--NAPLKIIDFGLAARV----------N-----------------N-E--D--------TS------------LN-TRAGTPYYVAPEVLQGKYDKQCDMWSLGVILYILLCGYPPFHGSNDSIILHKVQKGVYAFKEEDWKHVSFLAIDLIRKLLTYNPSERITARDALNHPWI
>gi|66358354|ref|XP_626355.1|/190-439  {|1(0)|<Apicomplexa(E)>}calcium/calmodulin dependent protein kinase with a kinase domain and 4 calmodulin like EF hands
------LGRGS-----YGSVVKAIDKQSGAQ--RAVKIILKPKLEN--INRLKREILIMKRLDHPNIIKLFEVFEDTNYLYFVMEI------------------------------------------CTGGELF-DRIIKR-----GHFSERYAAVIMRQVFSAIAYCHS-NEFMH-RDLKPENLLFSDSSP--NSLLKVIDWGFAAKC----------P-----------------K-T--H--------K-------------FT-SVVGTPYYVAPEVLYGSYSKLCDLWSAGVILYILLCGYPPFHGKDNVEILRKVKIGQYSLEHNSWKYVSDSAKDLIKRLLMTDPNKRISAQDALNHPWI
>gi|67599745|ref|XP_666308.1|/190-439  {|1(0)|<Apicomplexa(E)>}calcium-dependent protein kinase [Cryptosporidium hominis TU502]
------LGRGS-----YGSVVKAIDKQSGAQ--RAVKIILKPKLEN--INRLKREILIMKRLDHPNIIKLFEVFEDTNYLYFVMEI------------------------------------------CTGGELF-DRIIKR-----GHFSERYAAVIMRQVFSAIAYCHS-NEFMH-RDLKPENLLFSDSSP--NSLLKVIDWGFAAKC----------P-----------------K-T--H--------K-------------FT-SVVGTPYYVAPEVLYGSYSKLCDLWSAGVILYILLCGYPPFHGKDNVEILRKVKIGQYSLEHNSWKYVSDSAKDLIKRLLMTDPNKRISAQDALNHPWI
>gi|221058649|ref|XP_002259970.1|/126-375  {<Apicomplexa(E)>}calcium-dependent protein kinase [Plasmodium knowlesi strain H]
-----KLGKGS-----YGNVVKAVNKKTGQQ--RAIKIIEKKKIHN--VERLKREILIMKQMDHPNIIKLYEVYEDTDKLYLVMEL------------------------------------------CNGGELF-DKIVKH-----GSFSEYEAYKIMRQIFSALYYCHS-KNIMH-RDLKPENILYVDNSD--DSKIQIIDWGFASKC----------M-----------------N-N--H--------N-------------LK-SVVGTPYYIAPEILKGKYDKRCDIWSSGVIMYILLCGYPPFNGKNNDEILKKVKKGDFVFDSNYWSRVSDDAKDLICECLNYNYKERIDVEGVLNHRWF
>gi|156096258|ref|XP_001614163.1|/126-375  {<Apicomplexa(E)>}calcium-dependent protein kinase [Plasmodium vivax SaI-1]
-----KLGKGS-----YGNVVKAVNKKTGQQ--RAIKIIEKKKIHN--VERLKREILIMKQMDHPNIIKLYEVYEDTDKLYLVLEL------------------------------------------CNGGELF-DKIVKH-----GSFSEYEAYKIMRQVFSALYYCHS-KNIMH-RDLKPENILYVDNSE--DSQIQIIDWGFASKC----------M-----------------N-N--H--------N-------------LK-SVVGTPYYIAPEILRGKYDKRCDIWSSGVIMYILLCGYPPFNGKNNDEILKKVKKGDFVFDSNYWSRVSDDAKDLICECLNYNYKERIDVEGVLNHRWF
>gi|145512982|ref|XP_001442402.1|/29-297  {<Intramacronucleata(E)>}hypothetical protein [Paramecium tetraurelia strain d4-2]
--LKKVIGSGT-----YGSVVKATLKGTKNQ--RAVKVIPKSKVKNPD--RFKKEIDILRQLDHPNIIKLYETFEDQRNVYLVMEYNNFISIRL----------------------------------CEGGELF-DRIMDK-----GCFSEYEAYEIFLQIMQALNYCHS-NSICH-RDLKPENFLFLTKAD--DSPIKVIDFGLSTLF----------EDPVTSKQTG--------Q-K--L--------T-------------MK-TKAGTPYYISPEVLKGSYDELCDIWSAGVILYILLSGVPPFYGDSDPEILDAVQKGEYTTDIPELKAVSESAKDLIRHMIT-QPSMRYKASQVLKHKWM
>gi|145496234|ref|XP_001434108.1|/28-286  {<Intramacronucleata(E)>}hypothetical protein [Paramecium tetraurelia strain d4-2]
---KKELGSGA-----YGRVFKAKHKELGLE--RAIKMIPKKLIASPD--RFKREIEIMQNLDHPNIIKLFESFEDQRNIYLVMEI------------------------------------------CTGGELF-DTIIEK-----GHFTEKEAQQTFLQIMQAIHYCHT-HGICH-RDLKPENFLLLSKQP--DAPIKVIDFGLSVLF----------H-----------------D-S--HYKNVDGKTQ-------------MK-SKAGTPYYISPEVLDGKYDELCDVWSAGVILYILLTGLPPFNGRTDAEILKAVKSGVYKLDIPQLEGVSNDVKDLIQKMLTK-PDQRLTAGQVLQHPWL
>gi|221055615|ref|XP_002258946.1|/149-401  {|1(0)|<Apicomplexa(E)>}Calcium-dependent protein kinase 3 [Plasmodium knowlesi strain H]
----EPLGKGT-----YGSVYKATDKLLKIH--RAVKVVSKKKLKN--VHRFRQEIDIMKNLDHPNVIKLLETFEDSKQIYLVMEL------------------------------------------CTGGELF-DRIVKK-----GPFSEMYTSFIMKQIFSVLNYLHI-RNICH-RDVKPENFLFFDKSP--ESLIKVIDFGLASYFT---------D-----------------T-N--P--------E-------------MK-TKAGTPYYVAPQVLSGCYDYKCDLWSAGVLFYILLCGYPPFYGESDHEILIRVKSGKFNFKGKEWTEVTEEARDLIKHCLTMDPQKRTTASEALRHPWF
>gi|209878638|ref|XP_002140760.1|/173-422  {|1(0)|<Apicomplexa(E)>}protein kinase domain-containing protein [Cryptosporidium muris RN66]
------LGRGS-----YGSVVKAIDKQSGAC--RAVKVIFKPKLEN--INRLKREILIMKRLDHPNIIKLFEVFEDTNYLYFVMEI------------------------------------------CTGGELF-DRIIKR-----GHFSERYAAIIMKQVFSAIAYCHA-NEFMH-RDLKPENLLFADSSS--NSLLKVIDWGFAAKC----------P-----------------K-S--H--------K-------------FT-SIVGTPYYVAPEVLSGSYSKLCDLWSAGVILYILLCGYPPFHGKDNTEILKRVKTGKYSFDHNSWKYISDLAKDLIKRLLMLDPNCRITAQDALCHPWL
>gi|237833743|ref|XP_002366169.1|/218-467  {|1(0)|<Apicomplexa(E)>}protein kinase 6, putative [Toxoplasma gondii ME49]
------LGKGS-----YGSVVKAKDLKTGIM--RAIKIVYKPRIDN--VTRLKREILIMKRLDHPNIIKLLEVYEDMKNLYLVMEL------------------------------------------CTGGELF-ERIIKS-----GHFSERYAASLMKQVFSAASYCHS-QNVIH-RDLKPENLLYADSSP--LSALKVIDWGFAARC----------G-----------------K-S--H--------K-------------FS-SVVGTPYYVAPEVLFGKYGSECDMWSAGVILYILLCGYPPFHGKDNQEILKKVQVGEYSFDPRHWRRVSDHAKDLVKRCLTYVPGKRISAAEALRHPWI
>gi|83286005|ref|XP_729972.1|/122-372  {|1(0)|<Apicomplexa(E)>}hypothetical protein [Plasmodium yoelii yoelii str. 17XNL]
-----KLGKGS-----YGNVVKAINKKTGQA--KAIKIIDKKRINN--IERLKREILIMKQMDHPNIIKLYEVYEDSEKLYLVLEL------------------------------------------CTGGELF-DKIVKH-----GSFSEYETYKIMKQIFSALAYCHS-KNIIH-RDLKPENILYVDSSD--DSPIQIIDWGFASKC----------M-----------------N-N--H--------N-------------LK-SVVGTPYYIAPEILKGKYDKKCDIWSSGVIMYILLCGYPPFNGKNNDDILKKVKKGEFVFDSNYWSKISLDAKEFICECLNYNYKERIDVHKIVNHKWF
>gi|70946212|ref|XP_742844.1|/117-366  {|1(0)|<Apicomplexa(E)>}calcium-dependent protein kinase [Plasmodium chabaudi chabaudi]
-----KLGKGS-----YGNVVKAINKKTGQA--KAIKIIDKKRINN--IERLKREILI-KQMDHPNIIKLYEVYEDSEKLYLVLEL------------------------------------------CTGGELF-DKIVEH-----GSFSEYETYKIMKQIFSALTYCHS-KNIIH-RDLKPENILFVDSSD--DSPIQIIDWGFASKC----------M-----------------N-N--H--------N-------------LK-SVVGTPYYIAPEILKGKYDKKCDIWSSGVIMYILLCGYPPFNGKNNEDILKKVKKGDFVFDSNYWSKISLDAKEFICECLNYNYKERIDVHRIVNHKWF
>gi|84995192|ref|XP_952318.1|/373-624  {|1(0)|<Apicomplexa(E)>}calcium-dependent protein kinase [Theileria annulata strain Ankara]
----EKLGNGS-----YGNVLKGVHKETGAV--RAIKIILKSKIENA--MRMKREIQIMKTLDHPNIIKLFEVYEDAECLYLVMEM------------------------------------------CVGGELF-DRIVST-----NGFSEACAASIMRQVFSAIAYCHN-RNVLH-RDLKPENILYLNNKP--SSTIKIIDWGFATKC----------Y-----------------R-T--H--------K-------------FT-SLVGTPYYVAPEVLLGNYDKACDIWSAGVILFILLVGYPPFHGNNNTEILNNVKRGTLKFVEKHWSHVSKSAIDLIKRCLHYIPKNRITAEEALNHEWI
>gi|71030646|ref|XP_764965.1|/403-654  {|1(0)|<Apicomplexa(E)>}calcium-dependent protein kinase [Theileria parva strain Muguga]
----EKLGNGS-----YGNVLKGVHKESGAV--RAIKIILKSKIENA--MRMKREIQIMKTLDHPNIIKLFEVYEDADCLYLVMEM------------------------------------------CVGGELF-DRIVST-----NGFSEAYAASIMRQVFSAIAYCHN-RNVLH-RDLKPENILYMNDKP--SSTIKIIDWGFATKC----------Y-----------------R-T--H--------K-------------FS-SLVGTPYYVAPEVLLGNYDKACDIWSAGVILFILLVGYPPFHGSNNTEILNNVKRGTLKFVEKHWSHVSKSAIDLIKRCLHYIPKNRITAEEALNHEWI
>gi|12484155|gb|AAG53994.1|AF333959_1/49-303  {<Apicomplexa(E)>}calmodulin-domain protein kinase 2 [Toxoplasma gondii]
YTVSKTIGRGT-----WGEVKLVIDNGTGAR--RAAKKIPKCYV--EDADRFRQEIEIMKSLDHPNIVRLYETFEDMTDFYLVMEY------------------------------------------CTGGELF-DRLVHQ-----GVFTEALACRIMRQILAAVAYCHA-HRVAH-RDLKPENFLFLHDNP--ESPIKLIDFGLAARF----------K-----------------P-G--Q--------P-------------MR-TRAGTPYYVSPQVLEGRYGPECDVWSAGVMMYILLCGYPPFNAPSDRAIMNKVRAGHYTFPDSEWSRVSLQAKDLISRLLDRHPRTRISAEQALRHAWF
>gi|237833849|ref|XP_002366222.1|/240-494  {<Apicomplexa(E)>}calcium-dependent protein kinase, putative [Toxoplasma gondii ME49]
YTVSKTIGRGT-----WGEVKLVIDNGTGAR--RAAKKIPKCYV--EDADRFRQEIEIMKSLDHPNIVRLYETFEDMTDFYLVMEY------------------------------------------CTGGELF-DRLVHQ-----GVFTEALACRIMRQILAAVAYCHA-HRVAH-RDLKPENFLFLHDNP--ESPIKLIDFGLAARF----------K-----------------S-G--Q--------P-------------MR-TRAGTPYYVSPQVLEGRYGPECDVWSAGVMMYILLCGYPPFNAPSDRAIMNKVRAGHYTFPDSEWSRVSLQAKDLISRLLDRHPRTRISAEQALRHAWF
>gi|221486439|gb|EEE24700.1|/240-494  {<Apicomplexa(E)>}calcium-dependent protein kinase, putative [Toxoplasma gondii GT1]
YTVSKTIGRGT-----WGEVKLVIDNGTGAR--RAAKKIPKCYV--EDADRFRQEIEIMKSLDHPNIVRLYETFEDMTDFYLVMEY------------------------------------------CTGGELF-DRLVHQ-----GVFTEALACRIMRQILAAVAYCHA-HRVAH-RDLKPENFLFLHDNP--ESPIKLIDFGLAARF----------K-----------------P-G--Q--------P-------------MR-TRAGTPYYVSPQVLEGRYGPECDVWSAGVMMYILLCGYPPFNAPSDRAIMNKVRAGHYTFPDSEWSRVSLQAKDLISRLLDRHPRTRISAEQALRHAWF
>gi|221508213|gb|EEE33800.1|/240-494  {<Apicomplexa(E)>}calmodulin-domain protein kinase, putative [Toxoplasma gondii VEG]
YTVSKTIGRGT-----WGEVKLVIDNGTGAR--RAAKKIPKCYV--EDADRFRQEIEIMKSLDHPNIVRLYETFEDMTDFYLVMEY------------------------------------------CTGGELF-DRLVHQ-----GVFTEALACRIMRQILAAVAYCHA-HRVAH-RDLKPENFLFLHDNP--ESPIKLIDFGLAARF----------K-----------------P-G--Q--------P-------------MR-TRAGTPYYVSPQVLEGRYGPECDVWSAGVMMYILLCGYPPFNAPSDRAIMNKVRAGHYTFPDSEWSRVSLQAKDLISRLLDRHPRTRISAEQALRHAWF
>gi|4325074|gb|AAD17247.1|/11-265  {<Apicomplexa(E)>}protein kinase 6 [Toxoplasma gondii]
YTVSKTIGRGT-----WGEVKLVIDNGTGAR--RAAKKIPKCYV--EDADRFRQEIEIMKSLDHPNIVRLYETFEDMTDFYLVMEY------------------------------------------CTGGELF-DRLVHQ-----GVFTEALACRIMRQILAAVAYCHA-HRVAH-RDLKPENFLFLHDNP--ESPIKLIDFGLAARF----------K-----------------P-G--Q--------P-------------MR-TRAGTPYYVSPQVLEGRYGPECDVWSAGVMMYILLCGYPPFNAPSDRAIMNKVRAGHYTFPDSEWSRVSLQAKDLISRLLDRHPRTRISAEQALRHAWF
>gi|209879824|ref|XP_002141352.1|/195-449  {<Apicomplexa(E)>}protein kinase domain-containing protein [Cryptosporidium muris RN66]
YILENTIGRGT-----WGEVKIVTHRETGAK--RAAKKIPKFYV--EDVDRFRQEIEIMKSLDHPNIIRLYETFEDNNDIYLVMEL------------------------------------------CTGGELF-ERVVHE-----RMFTESDAARIMKDVLSAVAYCHK-LHVAH-RDLKPENFLFLTNKP--NSPLKLIDFGLAARF----------K-----------------P-G--E--------A-------------MI-TKVGTPYYVSPQVLEGHYGPECDEWSAGVMMYVLLCGYPPFSAPSDYEVMAKIKEGHFTFPESEWINVSPLAESLIKQLLTKSPKQRITAAQALKHEWF
>gi|67624447|ref|XP_668506.1|/205-459  {<Apicomplexa(E)>}calmodulin-domain protein kinase 2 [Cryptosporidium hominis TU502]
YTLENTIGRGS-----WGEVKIAVQKGTGIR--RAAKKIPKYFV--EDVDRFKQEIEIMKSLDHPNIIRLYETFEDNTDIYLVMEL------------------------------------------CTGGELF-ERVVHK-----RVFRESDAARIMKDVLSAVAYCHK-LNVAH-RDLKPENFLFLTDSP--DSPLKLIDFGLAARF----------K-----------------P-G--K--------M-------------MR-TKVGTPYYVSPQVLEGLYGPECDEWSAGVMMYVLLCGYPPFSAPTDSEVMLKIREGTFTFPEKDWLNVSPQAESLIRRLLTKSPKQRITSLQALEHEWF
>gi|66362790|ref|XP_628361.1|/206-460  {<Apicomplexa(E)>}calcium/calmodulin-dependent protein kinase with a kinase domain and 4 calmodulin like EF hands
YTLENTIGRGS-----WGEVKIAVQKGTRIR--RAAKKIPKYFV--EDVDRFKQEIEIMKSLDHPNIIRLYETFEDNTDIYLVMEL------------------------------------------CTGGELF-ERVVHK-----RVFRESDAARIMKDVLSAVAYCHK-LNVAH-RDLKPENFLFLTDSP--DSPLKLIDFGLAARF----------K-----------------P-G--K--------M-------------MR-TKVGTPYYVSPQVLEGLYGPECDEWSAGVMMYVLLCGYPPFSAPTDSEVMLKIREGTFTFPEKDWLNVSPQAESLIRRLLTKSPKQRITSLQALEHEWF
>gi|156088543|ref|XP_001611678.1|/303-554  {|3(0)|<Apicomplexa(E)>}protein kinase domain containing protein [Babesia bovis]
------LGKGS-----YGQVLKACHKETGEV--KAVKVIRKAAIENA--MRMKREITIMKNLDHPNIVKLLEIYEDEECLYLVMEM------------------------------------------CSGGELF-EEIVRR-----GCFSEQYAATMMRQLFSAIAYCHG-KGILH-RDLKPENILYANTSD--NSPIKVIDWGFATKC----------Y-----------------K-T--H--------K-------------FT-SLVGTPYYVAPEVLIGSYDKSCDMWSAGVIMFIMLVGYPPFHGNDNATILNNVKRGAINFVPHHWKHISKSAVDLITKCLSYDPRHRISAKAAFNHEWI
>gi|218766887|pdb|3F3Z|A/11-265  {<Apicomplexa(e)>}Chain A, Crystal Structure Of Cryptosporidium Parvum Calcium Dependent Protein Kinase Cgd7_1840
YTLENTIGRGS-----WGEVKIAVQKGTRIR--RAAKKIPKYFV--EDVDRFKQEIEIMKSLDHPNIIRLYETFEDNTDIYLVMEL------------------------------------------CTGGELF-ERVVHK-----RVFRESDAARIMKDVLSAVAYCHK-LNVAH-RDLKPENFLFLTDSP--DSPLKLIDFGLAARF----------K-----------------P-G--K--------M-------------MR-TKVGTPYYVSPQVLEGLYGPECDEWSAGVMMYVLLCGYPPFSAPTDXEVMLKIREGTFTFPEKDWLNVSPQAESLIRRLLTKSPKQRITSLQALEHEWF
>gi|224010842|ref|XP_002294378.1|/18-275  {<Bacillariophyta(E)>}predicted protein [Thalassiosira pseudonana CCMP1335]
----KEIGHGH-----YGVVRKCMDRDTKTW--YAIKSIRKSKVGKVDV--LKREIALLKEVNHPNIIKLVEVHEDQKYLHLVTEL------------------------------------------CTGGELF-DRIIAKTQSDEGHFSEADAAAIVRCILDAIAYCHDVKGIVH-RDLKPENFLFSTPAE--DAVIKIIDFGLSRHD----------DM----------------Q-A--G--------I-------------MN-TKVGTPYYVAPEVLNREYTKSCDIWSIGVITYILLCGYPPFYGDTDNQIFDSVRTGRFDFPSPDWDGISDNAKDFICSLLRRDPSKRASAAEALKHPWI
>gi|145485169|ref|XP_001428593.1|/28-285  {|1(0)|<Intramacronucleata(E)>}hypothetical protein [Paramecium tetraurelia strain d4-2]
----KELSSGS-----FGKVYQAKAKLLKNDPMRAVKVIPKRLIENKD--RFLQEVEILRNLDHPNIIKLYETFEDVRNIYLIMEL------------------------------------------CTGGELF-DQIVTH-----GQLSEKDAQQVFIQIMRAISYCHS-KGIAH-RDLKPENFLYYDDKP--GSLLKVIDFGLSRVFRQSGQ-----Q-----------------E-K--Q--------I-------------MK-SRTGSTYYISPEVLDGQYDELCDIWSAGVILFILLTGIPPFNGNSDGEIVKQIRTGKLNLDIKELQVVSESAKDLIQKMICKH-SQRLNSSQVLQHEWL
>gi|294931311|ref|XP_002779827.1|/1-208  {<Alveolata(E)>}Calcium-dependent protein kinase, putative [Perkinsus marinus ATCC 50983]
----------------------------------------------------------MKMLDHPNIIKLFETFEDHRNIYLIMEL------------------------------------------CTGGELF-DRIIDE-----GRFTEVQAAIVMQQIFRAVYYMHE-NHIVH-RDLKPENFLFLNKDPIEKSWIKLIDFGLSTHF----------N-----------------D-N--E--------L-------------MK-TKAGTPYYVAPQVLAGQYDQECDLWSCGVIMYILLCGYPPFYGETDADVLTKVRLGNYTFNASDWKNISADAKDLIRKLLKMNPQERYTAEQALNHPWV
>gi|219110449|ref|XP_002176976.1|/112-368  {<Bacillariophyta(E)>}predicted protein [Phaeodactylum tricornutum CCAP 1055/1]
----KELGHGH-----YGVVRKCMHRDSGEW--YAIKSIRKSKVSK--IEVLKREIAILKEVQHPHIIELHEVYEDERYLHLITEI------------------------------------------CTGGELF-DRIIAKTQSAEGHFSEHDAAVLVRDILDAIRYCHDEKGIVH-RDLKPENFLFLTEAE--DAPVKIIDFGLSRHE----------T-----------------D-M--G--------I-------------MQ-TKVGTPYYVAPEVLRREYTNSCDIWSIGVITYILLCGYPPFYGESDTQIFESVKVGKFDFPSPEWDEISQSAKDFVLIMLKKSPMDRPTAAAALKHRWL
>gi|294900494|ref|XP_002776998.1|/1-208  {<Alveolata(E)>}Calcium-dependent protein kinase, putative [Perkinsus marinus ATCC 50983]
----------------------------------------------------------MKMLDHPNIIKLFETLRDHRNIILVMEL------------------------------------------CTGGELF-DRIIEV-----GHFTEVQAAIVMQQILRAIYYMHE-NHIMH-RDLKPENFLFSTKEPLEKSCLKLIDFGLSTKF----------G-----------------K-D--D--------T-------------MT-TKAGTPYYVAPQVLGGKYNEACDLWSCGVIMYILLCGYPPFYGETDADVLTKVRLGNYTFNAADWKGVSEDAKDLIRKLLKINPKDRYTAEQALNHIWV
>gi|145529970|ref|XP_001450768.1|/29-279  {|1(0)|<Intramacronucleata(E)>}hypothetical protein [Paramecium tetraurelia strain d4-2]
-----KLGQGS-----YGMVYKAVHRATGLS--RAVKIIQKTSVNQ--QERLNNELRTVELLDHPHIIRVFETYEDMEYIYVVMEI------------------------------------------CKGGDIF-DKVLEY-----GNFDEYGALTIFIQIIRSVVYYQS-LNIVH-RDLKPENFLFQKNND--LDSLYIIDFGLVRVF----------S-----------------P-GI-Q--------Y-------------QW-TKAGTAYYVAPEVLQGTYDNKCDIWSIGVILYVLLCGYPPFYGENEHEILQSIQKGKFDFDGPEWKNVSIEVKQLICQILQPKL-QRIDLKTILKHPWV
>gi|145508409|ref|XP_001440154.1|/28-279  {|2(0)|<Intramacronucleata(E)>}hypothetical protein [Paramecium tetraurelia strain d4-2]
-----KLGQGS-----YGMVYRAIHRATGIA--RAVKIIHKASVKQK--ERLTNELRTVELLDHPHVIRVFETYEDNDYIYVVMEI------------------------------------------CKGGDIF-DKVLEL-----GNFDEQGALLIFIQIIRSVVYYQS-LNIVH-RDLKPENFLFQKNND--LNTLYIIDFGLARIF----------Q-----------------P-G--L--------L-------------QQWTKAGTAYYVAPEVLEGTYDNKCDLWSIGVILYVLLCGYPPFYGETEQEILYSIQKGKYDFDGPEWRNVSLQVKELISQLLKP-SQYRLGLEQILKHDWL
>gi|145483793|ref|XP_001427919.1|/28-279  {<Intramacronucleata(E)>}hypothetical protein [Paramecium tetraurelia strain d4-2]
---NDKLGQGS-----YGMVFKAIHRATGLA--RAVKIIHKASVKQK--ERLTNELRTVELLDHPHVIRVFETYEDNDYIYVIMEI------------------------------------------CKGGDIF-DKVLEY-----GNFDEQGALIIFIQIIRSVVYYQS-LNIVH-RDLKPENFLFQTNND--LNTLYIIDFGLARIF----------E-----------------P-G--I--------L-------------HQWTKAGTAYYVAPEVLAGTYDNRCDLWSIGVILYVLLCGYPPFYGETEQEILYSIQKGKFDFDGPEWKNVSLQVKELISQLLKP-YKQRLNLQQTLQHEWL
>gi|70928320|ref|XP_736388.1|/42-247  {|1(0)|<Apicomplexa(E)>}calcium-dependent protein kinase [Plasmodium chabaudi chabaudi]
-----PLGKGT-----YGCVYKATDKLLKIQ--RAVKVVSKKKLKN--IPRFRQEIDIMKNLDHPNVIKLLETFEDEEQIYLIMDL------------------------------------------CTGGELF-DKIIKK-----GSFVEMYASFIMKQIFSVLNYLHI-RNICH-RDIKPENFLFYDKST--ESLIKIIDFGLAAYF----------N-----------------DID--Y--------E-------------MK-TKAGTPYYVAPQVLTGCYDYKCDLWSAGVLFYIILCGYPPFYGESDHEILSMV----------------------------------------------
>gi|145506096|ref|XP_001439014.1|/29-278  {<Intramacronucleata(E)>}hypothetical protein [Paramecium tetraurelia strain d4-2]
YEQKDKIGQGA-----YGSVYKAIHKVSKQV--RAVKVINK-LNI-KYKERLLSEITIMELLDHPSILRLYETFEDAEYLYMVLEI------------------------------------------CQGGDVF-DKVLEK-----GCLPVEDAFKIYIQYMRAVNYYQG-FKIVH-RDLKPENFLFQKKND--LSSLTLIDFGIAKRC----------I----------------------D--------K-------------LK-TKSGTAYYVAPEVLDGLYDHKCDVWSAGVVLYVILCGYPPFYGENEKEILTEIKTGTLQFDGDEWQGISQEIKDFIRSQVC-SAEKRLLPKDLLSHK--
>gi|145515529|ref|XP_001443664.1|/29-278  {<Intramacronucleata(E)>}hypothetical protein [Paramecium tetraurelia strain d4-2]
YEQKDKIGQGA-----YGSVYKAIHKVSKQV--RAVKVINK-LNI-KYKERLLSEITIMELLDHPSILRLYETFEDAEYLYMVLEI------------------------------------------CQGGDVF-DKVLEK-----GCLPVEDAFKIFIQYMRAVNYYQG-FKIVH-RDLKPENFLFQKKND--LSSLTLIDFGIAKRC----------V----------------------D--------K-------------LK-TKSGTAYYVAPEVLDGLYDHKCDVWSAGVVLYVILCGYPPFYGENEKEILTEIKTGSLQFDGDEWQGISQEIKDFIRSQVCP-AEKRVLPKDLLSHK--
>gi|145544715|ref|XP_001458042.1|/29-278  {<Intramacronucleata(E)>}hypothetical protein [Paramecium tetraurelia strain d4-2]
YEQKDKIGQGA-----YGSVYRAVHKVSKQV--RAVKVINK-LNI-KYKDRLLSEITIMELLDHPSILRLFETFEDAEYLYMVLEI------------------------------------------CQGGDVF-DKVLEK-----GCLSVEDAFKVYIQYMRAVNYYQG-FKIVH-RDLKPENFLFQKKND--MNSLIVIDFGIAKR-----------------------------G-M--D--------K-------------LQ-TKSGTAYYVAPEVLDGLYDHKCDVWSAGVVLYVILCGYPPFYGENEKEILIEIKSGTLQFEGDEWLGISQEIKDFIKQQVCPAPN-RAIPKDLLSHK--
>gi|145522566|ref|XP_001447127.1|/29-270  {|0(5)|<Intramacronucleata(E)>}hypothetical protein [Paramecium tetraurelia strain d4-2]
YDVANKIGQGA-----YGSVFKAIHNVSQQV--RAVKVINK-LNI-KYKERLLSEITIMELLDHPNILRVFETFEDEENLYMILEI------------------------------------------CQGGDVF-DKVLEK-----GNLSIDEAFKVYIQYMRAVNYYQG-FKIVHSRDLKPENFLFQKKDD--LNTLIVIDFGIAKRG----------V----------------------D--------K-------------LK-TKSGTAYYVAPEVLEGSYDSKCDIWSSGVILYVILCGYPPFYGENEKEILTEIKNAQLQFEGDEWLQIPQEIKDFIKLQICP-----------------
>gi|145491205|ref|XP_001431602.1|/29-271  {|0(6)|<Intramacronucleata(E)>}hypothetical protein [Paramecium tetraurelia strain d4-2]
YDLKDKIGQGA-----YGSVFKAIHKVSKQI--RAVKVINK-LNI-KYKERLLSEITIMELLDHPNILRVFETFEDNENLYMVLEI------------------------------------------CQGGDVYVSKVLEK-----GNLSIDDAFKVYIQYMRAVNYYQG-FKIVH-RDLKPENFLFQKKDD--LNTLIVIDFGIAKRG----------V----------------------D--------K-------------LK-TKSGTAYYVAPEVLEGSYDSKCDIWSSGVILYVILCGYPPFYGENEKEILTEIRNAQLQFEGDEWQQIPQEIKDFIKVQICP-----------------
>gi|294898069|ref|XP_002776142.1|/1-172  {<Alveolata(E)>}calcium-dependent protein kinase, putative [Perkinsus marinus ATCC 50983]
-----------------------------------------------------------------------------------MEL------------------------------------------CTGGELF-DRIIEV-----GHFTEVQAAIIMQQILRAIYYMHE-NHIMH-RDLKPENFLFSTKEPLEKSCLKIIDFGLSTKF----------G-----------------K-D--D--------I-------------MT-TKAGTPYYVAPQVLAGKYDESCDLWSCGVIMYILLCGYPPFYGETDADVLTKVRLGNYTFNASDWKGISEDAKDLIRKLLKINPRDRY-----------
>gi|68058816|ref|XP_671378.1|/122-249  {|1(1)|<Apicomplexa(E)>}protein kinase [Plasmodium berghei strain ANKA]
-----KLGKGS-----YGNVVKAINKKTGQA--KAIKIIDKKRINN--IERLKREILIMKQMDHPNIIKLYEVYEDNEKLYLVLEL------------------------------------------CTGGELF-DKIVKH-----GSFSEYETYKIMKQIFSALAYCHS-KNIIH-RDLKPENILYVD----------------------------------------------------------------------------------------------------------------------------------------------------------------------------------
>gi|70922961|ref|XP_734563.1|/2-122  {<Apicomplexa(E)>}protein kinase [Plasmodium chabaudi chabaudi]
---------------------------------------------------------------------------------------------------------------------------------------------------------------------------------------------------DSPIQIIDWGFASKC----------M-----------------N-N--H--------N-------------LK-SVVGTPYYIAPEILKGKYDKKCDIWSSGVIMYILLCGYPPFNGKNNEDILKKVKKGDFVFDSNYWSKISLDAKEFICECLNYNYKERIDVHRIVNHKWF
