# Supplementary material for: Structural and evolutionary divergence of eukaryotic protein kinases in Apicomplexa
Source: BMC Evol Biol. 2011 Nov 2;11:321. doi: 10.1186/1471-2148-11-321 (PMC3239843; doi:10.1186/1471-2148-11-321)
Supplement: Additional file 8 — CpCDPK2 and MAPK structure alignment for PyMOL. PyMOL script to superimpose structures of CpCDPK2 and phosphorylated mammalian p38α, a MAP kinase. The structures are automatically downloaded from the wwPDB server and aligned within PyMOL. Constrastingly conserved CpCDPK2 residues identified by CHAIN, and the equivalents in p38α, are highlighted as sticks. The reader is encouraged to explore nearby side chains and other features using the built-in capabilities of PyMOL. [file 1471-2148-11-321-S8.PML]

# PyMOL script
# Comparison of C. parvum CDPK structures
# Author: Eric Talevich <etal@uga.edu>
# Supplementary to Talevich et al 2011, BMC Evol Biol.

load ftp://ftp.wwpdb.org/pub/pdb/data/structures/all/pdb/pdb3f3z.ent.gz, 3F3Z
load ftp://ftp.wwpdb.org/pub/pdb/data/structures/all/pdb/pdb2qg5.ent.gz, 2QG5
load ftp://ftp.wwpdb.org/pub/pdb/data/structures/all/pdb/pdb3py3.ent.gz, 3PY3
align (2QG5 and chain A), (3F3Z and chain A)
align (3PY3 and chain A), (3F3Z and chain A)
hide all


# ----------------------------------------------------------------------

# CpCDPK2, a member of the novel subfamily

create CpCDPK2_3F3Z, 3F3Z and chain A  
show cartoon, CpCDPK2_3F3Z
color smudge, CpCDPK2_3F3Z 
set cartoon_transparency=0.3, CpCDPK2_3F3Z

create R69-3F3Z, 3F3Z and resi 69 and chain A and not (name c,n,o)
show sticks, R69-3F3Z
color chartreuse, R69-3F3Z
util.cbag R69-3F3Z

create T184-3F3Z, 3F3Z and resi 184 and chain A and not (name c,n,o)
show sticks, T184-3F3Z
color chartreuse, T184-3F3Z
util.cbag T184-3F3Z


# Another structure of CpCDPK2, a member of the novel subfamily

create CpCDPK2_2QG5, 2QG5 and chain A  
show cartoon, CpCDPK2_2QG5
color marine, CpCDPK2_2QG5 
set cartoon_transparency=0.3, CpCDPK2_2QG5

create R69-2QG5, 2QG5 and resi 69 and chain A and not (name c,n,o)
show sticks, R69-2QG5
color cyan, R69-2QG5
util.cbac R69-2QG5

create T184-2QG5, 2QG5 and resi 184 and chain A and not (name c,n,o)
show sticks, T184-2QG5
color cyan, T184-2QG5
util.cbac T184-2QG5


# Mouse p38/MAPK14, a MAPK structure with phosphorylated actloop

create MmMAPK14_3PY3, 3PY3   
show cartoon, MmMAPK14_3PY3
color sand, MmMAPK14_3PY3 
set cartoon_transparency=0.6, MmMAPK14_3PY3

create R67-3PY3, 3PY3 and resi 67 and chain A and not (name c,n,o)
show sticks, R67-3PY3
color gold, R67-3PY3
util.cbay R67-3PY3

create T180-3PY3, 3PY3 and resi 180 and chain A and not (name c,n,o)
show sticks, T180-3PY3
color gold, T180-3PY3
util.cbay T180-3PY3


# ----------------------------------------------------------------------

# Viewing options
bg_color black
set ray_shadows=0
reset
