# Supplementary material for: Structural and evolutionary divergence of eukaryotic protein kinases in Apicomplexa
Source: BMC Evol Biol. 2011 Nov 2;11:321. doi: 10.1186/1471-2148-11-321 (PMC3239843; doi:10.1186/1471-2148-11-321)
Supplement: Additional file 10 — CLK family FASTA alignment. Plain-text alignment of the kinase domains of 33 sequences belonging to a divergent clade of CLK, in FASTA format. [file 1471-2148-11-321-S10.FASTA]

>gi|124809558|ref|XP_001348605.1|/552-874  {|0(1)|<Apicomplexa(E)>}serine/threonine kinase-1, PfLammer [Plasmodium falciparum D7]
FLVIRKMGDGTFGRVLLCQ--HID-----N---------KKYYAVKVVRNIKKYTRSAKIEADILKKIQ---NDD--------INNN-------N----IVKYHGKFMYY-D-H-M-CLIFEPLGPSLYEIITRNNYNGFHIEDIKLYCIEILKALNYLRK-MSLTHTDLKPENILL-------DDPYFEKSLITVRRVTDGKKIQIYRT----------------------------------------------------------KSTGIKLIDFGCATFKSDYHGSIINTRQYRAPEVILN-L-G-WDVSSDMWSFGCVLAELYTGSLLFRTHEH-MEHLAMMESII-QPIP-KNMLYEATKTNGSKYVNKDELKLAWPENASSINSIKHVKKCLPLYKIIK----------------------------------------HELFCDFLYSILQIDPTLRPSPAELLKHKF-
>gi|13676554|gb|AAK38173.1|AF104915_1/552-874  {|0(1)|<Apicomplexa(E)>}protein serine/threonine kinase-1 [Plasmodium falciparu]
FLVIRKMGDGTFGRVLLCQ--HID-----N---------KKYYAVKVVRNIKKYTRSAKIEADILKKIQ---NDD--------INNN-------N----IVKYHGKFMYY-D-H-M-CLIFEPLGPSLYEIITRNNYNGFHIEDIKLYCIEILKALNYLRK-MSLTHTDLKPENILL-------DDPYFEKSLITVRRVTDGKKIQIYRT----------------------------------------------------------KSTGIKLIDFGCATFKSDYHGSIINTRQYRAPEVILN-L-G-WDVSSDMWSFGCVLAELYTGSLLFRTHEH-MEHLAMMESII-QPIP-KNMLYEATKTNGSKYVNKDELKLAWPENASSINSIKHVKKCLPLYKIIK----------------------------------------HELFCDFLYSILQIDPTLRPSPAELLKHKF-
>gi|221059547|ref|XP_002260419.1|/557-879  {|0(1)|<Apicomplexa(E)>}serine/threonine kinase-1 [Plasmodium knowlesi strain H]
YVVIRKMGEGTFGRVLLCQ--HMD-----T---------KKYYAVKVVRNIKKYTKSAKIEADILKKIQ---NDD--------FKNN-------N----IVKYHGRFMYY-D-H-M-CLVFEPLGPSLYEIITKNNYNGFHLEDIKLYCIEMLKALNYLRK-ICLTHTDLKPENILL-------DDPYFEKTLVSVRRATDGKRVDIYRT----------------------------------------------------------KSTGIKLIDFGCATFKDGYHGSIINTRQYRAPEVILN-L-G-WDVSSDMWSFGCVLAEMYTGDLLFRTHEH-LEHLALMEAII-QPIP-KKMISDAIRTNGAKYINRDHLRLAWPENASSFESIKYVKRCLPLYKLIR----------------------------------------NDLFCDFLYSVLQIDPALRSSPAELLKHRF-
>gi|301095473|ref|XP_002896837.1|/206-562  {<stramenopiles(E)>}serine/threonine protein kinase [Phytophthora infestans T30-4]
YKIIREAGLGTFGRVLECLD-K-Q-----R---------NIVVAIKVVRQVEKYTESAKIEAAILQDVN---DKD--------KKNES------L----CVRMFKWFEYK-G-H-V-CMVFERLGCSLYDYLKNHDYKPFPLHCIRAYAWQLLTSLEFIHS-IRLIHTDLKPENILL-------VDDEEERLSCESSSPSSTSSYSSPDGSRREQWSNGRQWKKRAMSDADTGRLSLRPP----------------------------ANNAVKLIDFGGATYEDESKSSIINTRQYRSPEVILG-L-G-WSYPSDIWSAGCIIAELYLGELLFATHEN-MEHLALIERCL-NPLP-VKMAARASKNSTSGQFFHRGRLNWPAAAPSEESVDHVRRMRKLEDLISPEDA-------------------------------------QSGLLELLQLMLVLDPEKRVTAREALNSPFF
>gi|156100421|ref|XP_001615938.1|/556-878  {|0(1)|<Apicomplexa(E)>}serine/threonine kinase-1 [Plasmodium vivax SaI-1]
YVVIRKMGEGTFGRVLLCQ--HMD-----T---------KKYYAVKVVRNIRKYTKSAKIEADILKKIQ---NDD--------FKNN-------N----IVKYHGRFMYY-D-H-M-CLVFEPLGPSLYEIITKNNYNGFHLEDIRLYCIEMLKALSYLRK-ISLTHTDLKPENILL-------DDPYFEKTLVSVRRATDGKRVQIYRT----------------------------------------------------------KSTGIKLIDFGCATFKDGYHGSIINTRQYRAPEVILN-L-G-WDVSSDMWSFGCVLAEMYTGDLLFRTHEH-LEHLALMEAIV-QPIP-KKMICEAVRTNGAKYINRDGLRLAWPENASSFESIKYVKRCLPLHKLIR----------------------------------------NDLFCDFLYSILQIDPALRPAPAELLKHRF-
>gi|82753307|ref|XP_727625.1|/404-726  {|0(1)|<Apicomplexa(E)>}protein serine/threonine kinase-1 [Plasmodium yoelii yoelii str 17XNL]
YKVMRKMGDGTFGRVLLCQ--HIV-----N---------KKYYAVKVVRNVKKYTKSAKIEADILKKIQ---SND--------IKNN-------N----IVRYHGKFMYH-D-H-M-CLIFEPLGPSLYEIITKNDYNGFHIEDIKLYCIEILKALHYLRK-IKLTHTDLKPENILL-------DDPHFEKKIVTVKRVTDGKKIQIYRS----------------------------------------------------------KSKGIKIIDFGCATFKSDYHGSIINTRQYRAPEVILN-L-G-WDVSSDMWSFGCILAELYTGNLLFKTHEH-LEHLALMENII-EPIP-KKMLYEATKTNGYKYIDKKNLRLAWPENASSIDSIKHVKKSLPLYNIIK----------------------------------------HDLFCDFLYNILRIDPTRRASPIDLLKHEF-
>gi|68066950|ref|XP_675446.1|/76-398  {|0(1)|<Apicomplexa(E)>}serine/threonine kinase-1 [Plasmodium berghei strain ANKA]
YKVMRKMGDGTFGRVLLCQ--HIV-----N---------KKYYAVKVVRNVKKYTKSAKIEADILKKIQ---SND--------IKNN-------N----IVRYHGKFMYH-D-H-M-CLIFEPLGPSLYEIITKNDYNGFHIEDIKLYCIEILKALHYLRK-LKLTHTDLKPENILL-------DDPHFEKKIVTVKRVTDGKKIQIYRS----------------------------------------------------------KSKGIKIIDFGCATFKTDYHGSIINTRQYRAPEVILN-L-G-WDVSSDMWSFGCILAELYTGNLLFKTHEH-LEHLALMENII-EPIP-KKMLYEATKTNGYKYIDKNDLKLAWPENASSIDSIKHVKKSLPLYKIIK----------------------------------------HDLFCDFLYTILRIDPTLRASPVDLLKHEF-
>gi|70954062|ref|XP_746096.1|/420-742  {|0(1)|<Apicomplexa(E)>}serine/threonine kinase-1 [Plasmodium chabaudi chabaudi]
YKVMRKMGDGTFGRVLLCQ--HIV-----N---------KKYYAVKVVRNVKKYTKSAKIEADILKKIQ---SND--------IKNN-------N----IVRYHGKFMYY-D-H-M-CLIFEPLGPSLYEIITKNDYNGFHIEDIKLYCIEILKALHYLRK-IKLTHTDLKPENILL-------DDPLFEKKVVTVKRVTDGKRIQIYRS----------------------------------------------------------KSKGIKIIDFGCATFKSDYHGSIINTRQYRAPEVILN-L-G-WDVSSDMWSFGCILAELYTGNLLFKTHEH-LEHLALMESII-EPIP-KKMLYEATKTNGYKYIDKNDLRLAWPENASSIDSIKHVKRSLPLYKIIR----------------------------------------HDLFCDFLYTILRIDPTRRASPIDLLKHEF-
>gi|221508115|gb|EEE33702.1|/1325-1672  {<Apicomplexa(E)>}protein kinase, putative [Toxoplasma gondii VEG]
YRVLDKMGEGTFGRVLRCAD--VH-----T---------QRDVAIKVVRDVSRYTSAAKIEVDILREIN---ERDAGTVSSVSPAYSS------H----CVRLHDAFLYK-GRH-M-CLVFEKLGKSLYDLLTDNHYQGFYLEDIRTVAKQCLIALAFLRV-CRLTHTDLKPENILL-------LDDILIPVSAPRPSSSSSKGRYLRP-----------------------------------------------------------AQVGVKIIDFGSATFEDDYHSSLINTRQYRAPEVILG-L-G-WDMSSDVWSLGCILMELYTGNLLFRTHEH-LEHLAMMEKII-GPMP-ANMLEAAVSTDGRRYLSPASLGSSGGEEREESSRLRLNWPEGSSSTNSEERVRNCVPLQALVLPH------------------------HRIFSDFVASLLQIDPQARPTPGDALMHPFF
>gi|237833651|ref|XP_002366123.1|/1325-1672  {<Apicomplexa(E)>}protein kinase, putative [Toxoplasma gondii ME49]
YRVLDKMGEGTFGRVLRCAD--VH-----T---------QRDVAIKVVRDVSRYTSAAKIEVDILREIN---ERDAGTVSSVSPAYSS------H----CVRLHDAFLYK-GRH-M-CLVFEKLGKSLYDLLTDNHYQGFYLEDIRTVAKQCLIALAFLRV-CRLTHTDLKPENILL-------LDDILIPVSAPRPSSSSSKGRYLRP-----------------------------------------------------------AQVGVKIIDFGSATFEDDYHSSLINTRQYRAPEVILG-L-G-WDMSSDVWSLGCILMELYTGNLLFRTHEH-LEHLAMMEKII-GPMP-ANMLEAAVSTDGRRYLSPASLGSSGGEEREESSRLRLNWPEGSSSTNSEERVRNCVPLQALVLPH------------------------HRIFSDFVASLLQIDPQARPTPGDALMHPFF
>gi|221486331|gb|EEE24592.1|/503-851  {<Apicomplexa(E)>}dual specificity protein kinase, putative [Toxoplasma gondii GT1]
YRVLDKMGEGTFGRVLRCAD--VH-----T---------QRDVAIKVVRDVSRYTSAAKIEVDILREIN---ERDAGTVSSVSPAYSS------H----CVRLHDAFLYK-GRH-M-CLVFEKLGKSLYDLLTDNHYQGFYLEDIRTVAKQCLIALAFLRV-CRLTHTDLKPENILL-------LDDILIPVSAPRVTVEQLVEGSLLRP----------------------------------------------------------AQVGVKIIDFGSATFEDDYHSSLINTRQYRAPEVILG-L-G-WDMSSDVWSLGCILMELYTGNLLFRTHEH-LEHLAMMEKII-GPMP-ANMLEAAVSTDGRRYLSPASLGSSGGEEREESSRLRLNWPEGSSSTNSEERVRNCVPLQALVLPH------------------------HRIFSDFVASLLQIDPQARPTPGDALMHPFF
>gi|156083609|ref|XP_001609288.1|/158-480  {<Apicomplexa(E)>}protein serine/threonine kinase 1 [Babesia bovis T2Bo]
YKVIRKIADGTFGRVLLC----EK-----D---------GVQFAVKVVRDVEKYVKSAKIEVEILQDIQ---KVD--------GSGES------H----CVVLHDHFMYK-G-RIM-CLVFERLGDSLYEFLKANDYKGFFMSDIQRIAFQLLKGLSFLKQ-NKLIHTDLKPENVLL-------TCGHDDFIEVPFPRSTTGMLTKRP------------------------------------------------------------ATADIKIIDFGSTIYEDDYHSSIINTRQYRSPEVILD-L-G-WSYASDMWSLGCILVELYTGDLLFGTHSH-LEHLAMMERTV-GPLP-SSMLAEARNTEGRDYLHPTKDSLNWPEGAQSSSSEERVSCCRSVMEIIRPE--------------------------------------HRPFAEFIKYILNPDPSQRPTPEDAMEHEFF
>gi|71032069|ref|XP_765676.1|/230-552  {<Apicomplexa(E)>}serine/threonine protein kinase [Theileria parva strain Muguga]
YVVLNKVSDGTFGRVLLC----EK-----E---------GKQFAVKVVRDVDKYTQSAKIEADILLDIK---SSD--------VNSES------H----CVVLHDNFMYR-NRN-M-CLVFEKLGPSLYDFLEKNDFKGFFISDIQNMAYQLLKGLSFLKK-KRLVHTDIKPENILL-------VCGKDDFIEVPFPRSHTGMTTKRP------------------------------------------------------------AMSDIKLIDFGSAIYEDEYHSSIINTRQYRAPEVILD-I-G-WSYSSDLWSLGCTLMELYTGHLLFRTHSH-MEHLAMMEKTL-GKFP-EEVINSAKNTQGKNYISPNEPRLNWPEGAKSKSSVHRVEECKTIMDLVKPE--------------------------------------HRLFGEFIRYILNLDSNKRPTPEEAMQHEFF
>gi|209882094|ref|XP_002142484.1|/242-601  {<Apicomplexa(E)>}protein kinase domain-containing protein [Cryptosporidium muris R66]
YRVIGLAGEGTFGRVFECED--LK-----R---------KRKVAIKVVRNVQRYTEAAKIEAEILRDIA---LHD--------EFGTS------Y----CVILHNAFLYN-N-HHM-CLVFEKLGPSLYDFLGGNCARGFLLADIQSIAEQMLWALAFLRK-MKLTHTDLKLENILL-------VESGYIWVNAPRHPGSLIRRP---------------------------------------------------------------IRSEIRLIDFGSATYDDDYHGSIINTRQYRAPEVILD-I-G-WDMSSDMWSFGCILMELYTGVLLFKTHEH-LEHLAMMEEII-GPFP-QYMFHTAYMGTAGKKYVVKTSCNQWKQSKPSSYRKGKRSDYFKQSTIPTNYTESCDYEYQLYWEESHINPSSFARVQRCQPIEDYIHPKHKVFASFVRYILNLDPKLRPTPEMALKHEFF
>gi|67587598|ref|XP_665263.1|/301-639  {<Apicomplexa(E)>}serine/threonine kinase-1 [Cryptosporidium hominis TU502]
YRILDIIGEGTFGRVFECED--LK-----R---------KRKVAIKVIRDVQRYTSAAKIEAEILRDIN---MED--------KFGEY------SY---CVMLYNAFLFN-NSN-M-CLVFEKLGPSLFDFLDGNCSRGFFLADIQNISEQFLLALSFLRK-MKLTHTDLKLENILF-------TDNNYIWVNAPRHPGALIRRP---------------------------------------------------------------VRPEIRLIDFGAATYEHDYHGSVINTRQYRAPEVILD-L-G-WDMSSDMWGFGCILMELYTGVLLFKTHEH-MEHLAMVERII-EPFP-DYMLKKAYNSSKSGKKYVNRLKISNNINHHQNEEYKYVLNWPEGSSSNTSIKRVNDCRPLENLVHKK----------------------HIMLAKFIRYILRPDPNLRPTPEMALRHEFF
>gi|126649153|ref|XP_001388249.1|/306-644  {<Apicomplexa(E)>}serine/threonine kinase-1 [Cryptosporidium parvum Iowa II]
YRILDIIGEGTFGRVFECED--LK-----R---------KRKVAIKVIRDVQRYTSAAKIEAEILRDIN---MED--------KFGEY------SY---CVMLYNAFLFN-NSN-M-CLVFEKLGPSLFDFLDGNCSRGFFLADIQNISEQFLLALSFLRK-MKLTHTDLKLENILF-------TDNNYIWVNAPRHPGALIRRP---------------------------------------------------------------VRPEIRLIDFGAATYEHDYHGSVINTRQYRAPEVILD-L-G-WDMSSDMWGFGCILMELYTGVLLFKTHEH-MEHLAMIEKII-EPFP-DYMLKKAYNSSKSGKKYVNRLKISNNNNHHPSEEYKYILNWPEGSSSNTSIKRVNDCRPLENLVHKK----------------------HIMLAKFIRYILRPDPNLRPTPEMALRHEFF
>gi|219122799|ref|XP_002181726.1|/19-349  {|0(1)|<Bacillariophyta(E)>}predicted protein [Phaeodactylum tricornutum CCAP 1055/1
YKVLRQVGIGTFGKVLDCTD-LRRSASGPT---------SEVVAIKVVRDVPRYYESALIEAKIVRQVN---RRG--------GRGLS------H----CVNLHDAFTFQ-G-H-Y-CIVFESLGPSLYDFMKLHNYKSFPMECVQDFAIQLLETLEFLHS-FRLIHTDLKIENVLL-------MNAREVSFSHGDRRHQQYVP----------------------------------------------------------------ASTRIKVIDFGGACYDEEKKSTVINTRQYRAPEVILG-T-G-WSMPSDIWSTGCILAELYQGELLFSTHDN-LEHLALIERTL-GPFP-RHLVERAKKLGGSSDSSSRRFAREAFDSKGRHRMGRVLSSENAAYVQKAMPLERLIASH------------------------------DDWFLELLRRMLVIDPQERATAHECLQ----
>gi|157093175|gb|ABV22242.1|/115-447  {<Alveolata(E)>}serine/threonine kinase [Karlodinium micrum]
YRVLQLLGDGTFGRVLLAMD-ERR---------------DRQVAIKVIRDVEKYRRCAKREAELLADIR---EAD--------PDETS------R----CVHLHGKFLHD-G-R-FFCLVSEVLGASLYDVLKHNRYRGFYMQDIQTIMKECLEALSFLHDKLHMTHTDLKLENVLF-------AHEAVRPATFPREDKQASSRHRNQQYVRP-------------------------------------------------------VRAAIKLIDFGNATYDDDHHSSVINTRQYRGPEVVLQ-V-G-WNQRSDLWSMGCILLETYTGELLFRTHAN-LEHLALMEKII-APLP-QYMFDDASTLAKQECLVEDRGHWELRRSELMSDAAASKKLRTVKPLADLVLHE------------------------------------HRSLVQCAALILRPEPNERPPATEVLKHPFF
>gi|145500790|ref|XP_001436378.1|/60-384  {<Intramacronucleata(E)>}hypothetical protein [Paramecium tetraurelia strain d4-2]
FMITRFLGDGTFGRVLEVKTCNTA-----N---------NNYYAMKCIRAVERYIESAKIETKILWYIQ---DKD--------KSGAF------N----IVRLFTSFERY-N-N-Y-FMVFERLGKSLYDLIKQNNYIGFPMKYVQSFAKQIIISVAFLHQ-NQITHTDLKPENILT-------TNCEYKLVPFKGRQIWVP------------------------------------------------------------------EKEILKIIDLGGATFEHEYHSTVINTRQYRAPEVIMG-YPK-WNERSDIWCLACVLLELYTGELYFQNKDD-LEHIAMIEKAI-GPMD-YRHFKNSKYKTFFNYDQKYFDQHRSYFKWNSVAPSDSAIERVKKLKTFEELIPAK----------------------------------HAIFIDLIRKMLRIDPEERIPLRKLVHHPFF
>gi|224012739|ref|XP_002295022.1|/1-326  {<Bacillariophyta(E)>}predicted protein [Thalassiosira pseudonana CCMP1335]
------LGMGTFGRVVQCED-LRR-----SRGRDRDREFGKTVAIKIVRNVRRYYDSALIEADICERVNR--EQS--------RKNKD------L----CAKMLDRFSLSSG-H-Y-CLVFECLGRSLYDFLKMHAYRPFPMFCVRDFARQLLVALDFLHG-FGLIHTDLKPENILL-------THNEETTYRAWNGSSYRVP-----------------------------------------------------------------VSTKVKVIDFGGATYDNEKKSTIVNTRQYRAPEVILG-F-ETWSFPSDLWSAGCIIAELYSGGLLFATHQN-AEHLALMERAV-GPFR-KSVLDRSTSSLARKCFDSRGWHKINGVLSSRSIEHVRKMKPIEQFVLEHDR--------------------------------------PTGLGKLLRRLLTIEPRRRATAKEALGLSFF
>gi|145526531|ref|XP_001449071.1|/61-385  {<Intramacronucleata(E)>}hypothetical protein [Paramecium tetraurelia strain d4-2]
FVITRFLGDGTFGRVLEVKT-CNA-----TC--------NNYYAMKCIRAVERYIESAKIETKILWYIQ---DKD--------KNGAF------N----IVRLFTSFERY-D-N-Y-FMVFERLGKSLYDIIKQNNYIGFPIQYVQSFAKQIIISVAFLHQ-NQLTHTDLKPENILT-------TNCEYKLVPFKGKQIWVP------------------------------------------------------------------EREILKIIDFGGATFDHEYHSTVINTRQYRAPEVIMG-YPK-WNENSDIWCIACVLLELYTGELYFQNKDD-LEHIAMIEKAI-GPMN-YRHFKNSKYKTFFNYDQKYFDQHRSYFKWNSVAPSDSAIERVKKLKTFEELIPAK----------------------------------HALFIDLIRKMLQIDPEERMPLRKLIHHQFF
>gi|298708618|emb|CBJ26105.1|/20-337  {<Phaeophyceae(E)>}AFC2 (ARABIDOPSIS FUS3-COMPLEMENTING GENE 1); kinase [Ectocarpus siliulosus]
YEIIGDVGLGTFGRVVECW--CLK-----R---------HRHVAVKVVRKVAKYHESALIEAQILRDVN---FRE--------RSTRRNTIDTSL----CVEMFAQFEHQ-C-S-E-C-----LGRSLYDFLKKNDYRGFPIDVLRSISRELLQAVEFLHS-IKLIHTDLKPENVLL-------KSWEDRSVTLESGDVIRVP-----------------------------------------------------------------VNPRIKVIDFGGATYEHDSHASVVNTRQYRAPEVILG-L-R-WLYPSDLWSVGCIIAELFLGDLLFATHHN-LEHLALMEKCV-GLFP-PNMLLKAPRSRDFFDLTSGLCKGATECDSENRRHIRRMKRLGDITESVE----------------------------------------DTGMGDLLDKLLTLDPKRRATATEALSHRFF
>gi|294896885|ref|XP_002775750.1|/115-462  {|0(1)|<Alveolata(E)>}serine-threonine protein kinase, putative [Perkinsus marinus TCC 50983]
YICMKHLGDGTFGRVIGCAD-TLY-----D---------NQMVAVKVIRDVQRYKESAEIEAEILERLN---RRMD-------KLGLT------HTHTHIVRLYETFYHH-Q-Y-Y-CLAFEVLGCSLYDLIKANNYRGLFITDVQALARALFKSLQFCHDELHLTHTDLKPENVLFMHATTKRDGSCYELESADLPRRLRGCDGSSRRRTKPYLRP---------------------------------------------------KCDRMKVIDFGNGTFRDDHHSSVVNTRQYRSPEVILG-H-G-WSEVSDMWSVGCILMEAYSGELLFPTHDN-LEHLHMMERVL-DRRFSSSYLGRSNSESKAKLLTLDRHSQWTLHGIHDHKHLQNIQDCRPLRRMVAPG--------------------------------------HELLADLVEWCLEVDPSRRITASEALDHEF-
>gi|145487746|ref|XP_001429878.1|/55-369  {<Intramacronucleata(E)>}hypothetical protein [Paramecium tetraurelia strain d4-2]
YKVRRHISDGTFGRVLKV---RRK-----S---------SKSYAMKIVRS--NHAESAQQEADILFYLK---KKD--------LNRYF------------VEIIDSFYHR-G-Y-Y-CMVFERLGPSLYDMLRMNQDRGIPMNLVRCISRQLLKCIGYLHD-IRLTHTDLKPENILF-------SRIRELKKGQNDLYLP--------------------------------------------------------------------ADHKIKIIDLGGAEFDDEDHNCIINTRQYRAPEVQLQCC-K-WDYKSDVWGIACIIFELYTGHLLFQTRKNEYEHMALVEKITEQNFP-YWMASNVKGSLKYCFNTKNVTNGKYYQWPQGTTTKDSILKVQNQKTLREMIL-------------------------------------DPLLRDLLQKMLEIDPNKRISCFQALDHKFF
>gi|145505796|ref|XP_001438864.1|/56-369  {<Intramacronucleata(E)>}hypothetical protein [Paramecium tetraurelia strain d4-2]
YKVKRHIFDGTFGRVLKV---KRR-----N---------SKTYALKIVRR--NHVESAQSEADVLFHLK---RKG--------LSRYF------------VELYECFHHR-G-Y-Y-CMVFERLGPSLYELMKLNKNHGIPMSLIRSISKQLLKYIGQLHD-LKIVHTDLKPENILF-------SKNYKLKRGQQDLYLP--------------------------------------------------------------------QDDRIKIIDLGGAVFDYEGHDCIINTRQYRAPEVQLQ-C-SEWNHKSDVWGIACIIAEMYLGHLLFQTRKNEYEHMALVEKVTDQNFP-YWMASSVKGSLKQCFTKNSTNGKYYIWPQENTTKESIAKVENQKPLRELIL--------------------------------------DPLLRDLLQKMLEIDPDKRISCHEALHHKFF
>gi|145496519|ref|XP_001434250.1|/66-379  {<Intramacronucleata(E)>}hypothetical protein [Paramecium tetraurelia strain d4-2]
YKVKRHIFDGTFGRVLKV---KRR-----N---------SKTYAMKVVRH--NHVESAQSEADVLFHLK---KKG--------LGRSF------------VELYECFHHR-G-Y-Y-CMIFERLGPSLYELMKFHKNQGLPMTLIRSISKQLLKFIGQLHD-LKIVHTDLKPENILF-------SKNYKFKKGQNDLYLP--------------------------------------------------------------------QDERIKIIDLGGAVFDHEGHDCIINTRQYRAPEVQLQCC-E-WDHKSDVWGIACIIAEMYLGQLLFQTRKNEYEHMALVEKITDQNFP-YWMASNARGSLKQQFTRSSTNGKYYIWPQENTTKESIAKVENQKPLRELIL--------------------------------------DPLLRDLLQKMLEISPEKRISCHEALHHKFF
>gi|145537698|ref|XP_001454560.1|/98-409  {<Intramacronucleata(E)>}hypothetical protein [Paramecium tetraurelia strain d4-2]
YLFVQAISDGTFGRVVRVFD-GGE-----N---------DFK-AIKIIKSVKRHIQSAKIEYGILRTIH---QQN--------QYHPGNE----K----IVRAYEAFSHK-D-N-Y-CIVFEDLGLSLYDFMRGKYFGGFELKAVQQILFDCLQGLDFMHA-SGYTHTDLKPENILL-------IDKQQKGKKENHY--------------------------------------------------------------------------HVKIIDLGGAVFQTECHSQLINTRQYRAPEVILK-N-N-WTNLSDMWCMGCIAVELFTGQQLFRPKGNDFFHLAMIEKHC-GPIP-IEMIQQCRNEAREYFNEYQLNDSFLKWPDDSIMVQELSLMKVFRAFIPQN---------------------------------------QYELINLIENLIVIEPLKRLTPKQALEHDFF
>gi|145540844|ref|XP_001456111.1|/39-350  {<Intramacronucleata(E)>}hypothetical protein [Paramecium tetraurelia strain d4-2]
YLFVQAISDGTFGRVVRVFD-GGE-----N---------DFK-AIKIIKSVKRHIQSAKIEYGILRTIHQQNEYH--------PGNQ-------K----IVRAYEAFSHK-D-N-Y-CIVFEDLGLSLYDFMRGKYFGGFELKAVQEILYDCLQGLDFMHA-SGYTHTDLKPENILL-------IDKQQKGKKEGHY--------------------------------------------------------------------------HVKIIDLGGAVFQTECHSQLINTRQYRAPEVILR-N-K-WTNLSDMWCMGCIAVELFTGQQLFKPKGNDFYHLAMIEKHC-GPIP-IEMIQQCRNEAREYFNEYQLNDSFLKWPDDQFMVQELNLMKVFKALIPQN---------------------------------------QQELLNLIENLIVIEPLKRLTPKQALEHEFF
>gi|145504284|ref|XP_001438114.1|/66-371  {|15(0)|<Intramacronucleata(E)>}hypothetical protein [Paramecium tetraurelia strain 4-2]
----------------------------------------NPYAMKIVRS--NHAESAQQEADILFYLK---KKD--------LNRYF------------VEIIESFYHR-G-Y-Y-CMVFERLGPSLNDMLRLNQNRGIPMHLIRSISRQLIKSIGHLHE-IKLTHTDLKPENILF-------SRIRQLQKQNDLYLP---------------------------------------------------------------------ADHRIKIIDLGGAEFDDEDHNCIINTRQYRAPEVQLQCC-R-WDQKSDVWGIACIIFEMYTGHLLFQTRKNEFEHMALVEKVTEQSFP-HWMASNVKGCLKHCFNVKNATNGKYYIWPQGTTTKESVLKVKKQQSLREMIL-------------------------------------DPLLRDLLVKMLEIDPHKRISCSQALDHKFF
>gi|145481045|ref|XP_001426545.1|/48-321  {<Intramacronucleata(E)>}hypothetical protein [Paramecium tetraurelia strain d4-2]
YVITKYLSSGTFGMVLEVID-EL----------------GIPYAVKILSQTDH------TEVEVLKQIQ---QFD--------PFGEA------G----IVRFYDYFAWQ-D-Y-H-CILLERLGLNLHEYLQQNS---LNITELQSIFQQITTSLLFMHS-LGITHTDLKPENIVF-------SHQQKHL---------------------------------------------------------------------------------VKLIDMGGATQANEHHSTVINTRQYRAPEVILR-CDA-WDTSSDIWSLACLIVELYTGSVFIKVGNNDLMHLAIIQSIF-GPIP-RWMKERSKIKTKLNSLPYPKPQLQLGQLIK-----------------------------------------------------------DHDLLDLLTKMFCIDHNQRIDCHQILLHNFF
>gi|145503846|ref|XP_001437895.1|/50-323  {<Intramacronucleata(E)>}hypothetical protein [Paramecium tetraurelia strain d4-2]
YVITKYLCSGTFGMVLEVTD-QQE-----I---------P--YAVKIL------SETDHTEVDVLRKIQ---LLD--------PFGEA------G----IVKFYDYFTWQ-D-Y-H-CILLERLDINLHDYIQSH---TLNIKEIQSIFKQVTTSLMFMHS-LGITHTDLKPENIVF-------ANQQKNL---------------------------------------------------------------------------------VKLIDMGGATQANEHHSTVINTRQYRAPEVIMR-C-DTWDTSSDIWSLACLIVELYTGRVFIKVGNNDLMHLAIIQSIF-GPIP-SYMKQSSKFKSRFNSLPKVQSQKQLHQIIE-----------------------------------------------------------DQDLLDLLYLMFSIDHHHRINCKQILEHKFF
>gi|84999690|ref|XP_954566.1|/212-407  {|0(1)|<Apicomplexa(E)>}serine-threonine protein kinase [Theileria annulata]
YVVLNKVSDGTFGRVLLC----EK-----A---------GKQFAVKVVRDVDKYTQSAKIEADILLDIK---NSD--------VNSES------H----CVILHDNFMYR-NRN-M-CLVFEKLGPSLYEFLEKNDFKGFFISDIQNMAYQLLKGLSFLKK-KRLVHTDIKPENILL-------VCGKDDFIEVPFPRSHTGMMTKRP------------------------------------------------------------AMSDIKLIDFGSAIYEDEYHSSIINTRQYRAPEVILG----------------------------------------------------------------------------------------------------------------------------------------------------------------------------
>gi|229594993|ref|XP_001020613.3|/532-923  {<Intramacronucleata(E)>}Protein kinase domain containing protein [Tetrahymena therophila]
YVVVKHLSDGTFGRVLEVQD-RQN-----G---------NKLYALKVIRAVERYVDAAQIETEIIRKIQ---AAD--------PENKY------R----IVKLESTFKHG-A-N-F-CMIFEKLGLSLYELLKKNNYIGYKIRLVQSFFKQILESVGFLHS-IHLTHTDLKPENILL-------ASPELRLVVENNSQKDSPSTQYQSSDKTNATAGTVSENNQKNEHQNNSTGKRSSSSSSSSSSSSSSSGSHAKSSSKNSKKYWVPVSDEIKIIDFGGATFEDEHHSDIINTRQYRAPEVILG-CCK-WNEVSDVWSIGCIIMELYSGELFFPTHEK-IEHLAMIEKVC-GPIP-QWMAQRSDNSVNSHFKVTEEHFQQNGTYFDWPKNDTSRKSISNVKNLLSFDDILKPE--------------------------------HRILGDLVRKCLIIDPNQRITCAQALQHEFF
