# Supplementary material for: Structural and evolutionary divergence of eukaryotic protein kinases in Apicomplexa
Source: BMC Evol Biol. 2011 Nov 2;11:321. doi: 10.1186/1471-2148-11-321 (PMC3239843; doi:10.1186/1471-2148-11-321)
Supplement: Additional file 12 — CLK family structure alignment for PyMOL. PyMOL script to superimpose structures of PfLAMMER and human Clk2 and Clk3. Constrastingly conserved PfLAMMER residues identified by CHAIN, and the equivalents in the human CLKs, are highlighted as sticks. [file 1471-2148-11-321-S12.PML]

# PyMOL script
# Comparison of PfLammer (3LLT) and human Clk2
# Author: Eric Talevich <etal@uga.edu>
# Supplementary to Talevich et al 2011, BMC Evol Biol.

load ftp://ftp.wwpdb.org/pub/pdb/data/structures/all/pdb/pdb3llt.ent.gz, 3LLT
load ftp://ftp.wwpdb.org/pub/pdb/data/structures/all/pdb/pdb3nr9.ent.gz, 3NR9
load ftp://ftp.wwpdb.org/pub/pdb/data/structures/all/pdb/pdb2wu6.ent.gz, 2WU6
align (3NR9 and chain B), (3LLT and chain A)
align (2WU6 and chain A), (3LLT and chain A)
hide all

# ----------------------------------------------------------------------

# PfLAMMER

create PfLAMMER_3LLT, 3LLT   
show cartoon, PfLAMMER_3LLT
color skyblue, PfLAMMER_3LLT 
set cartoon_transparency=0.3, PfLAMMER_3LLT

# Near the b7-b8 hairpin insert
create D653-3LLT, 3LLT and resi 653 and chain A and not (name c,n,o)
show sticks, D653-3LLT
color cyan, D653-3LLT

# In/near the activation loop
create S755-3LLT, 3LLT and resi 755 and chain A and not (name c,n,o)
show sticks, S755-3LLT
color cyan, S755-3LLT

create N736-3LLT, 3LLT and resi 736 and chain A and not (name c,n,o)
show sticks, N736-3LLT
color cyan, N736-3LLT

# Substrate docking site
create Q739-3LLT, 3LLT and resi 739 and chain A and not (name c,n,o)
show sticks, Q739-3LLT
color cyan, Q739-3LLT

create R775-3LLT, 3LLT and resi 775 and chain A and not (name c,n,o)
show sticks, R775-3LLT
color cyan, R775-3LLT

create L772-3LLT, 3LLT and resi 772 and chain A and not (name c,n,o)
show sticks, L772-3LLT
color cyan, L772-3LLT


# Catalytic HTD motif (HRD in most other ePKs) 
create HTD-3LLT, 3LLT and (resi 675 or resi 676 or resi 677) and chain A and not (name c,n,o)
show sticks, HTD-3LLT
color magenta, HTD-3LLT


# Human Clk2

create HsClk2_3NR9, 3NR9 and chain B
show cartoon, HsClk2_3NR9
color gray, HsClk2_3NR9 
set cartoon_transparency=0.5, HsClk2_3NR9

create Q266-3NR9, 3NR9 and resi 266 and chain B and not (name c,n,o)
show sticks, Q266-3NR9
color silver, Q266-3NR9

create C362-3NR9, 3NR9 and resi 362 and chain B and not (name c,n,o)
show sticks, C362-3NR9
color silver, C362-3NR9

create S343-3NR9, 3NR9 and resi 343 and chain B and not (name c,n,o)
show sticks, S343-3NR9
color silver, S343-3NR9

create H346-3NR9, 3NR9 and resi 346 and chain B and not (name c,n,o)
show sticks, H346-3NR9
color silver, H346-3NR9

create Q382-3NR9, 3NR9 and resi 382 and chain B and not (name c,n,o)
show sticks, Q382-3NR9
color silver, Q382-3NR9

create T379-3NR9, 3NR9 and resi 379 and chain B and not (name c,n,o)
show sticks, T379-3NR9
color silver, T379-3NR9


# Human Clk3

create HsClk3_2WU6, 2WU6 and chain A  
show cartoon, HsClk3_2WU6
color sand, HsClk3_2WU6 
set cartoon_transparency=0.5, HsClk3_2WU6

create H259-2WU6, 2WU6 and resi 259 and chain A and not (name c,n,o)
show sticks, H259-2WU6
color gold, H259-2WU6

create C355-2WU6, 2WU6 and resi 355 and chain A and not (name c,n,o)
show sticks, C355-2WU6
color gold, C355-2WU6

create A336-2WU6, 2WU6 and resi 336 and chain A and not (name c,n,o)
show sticks, A336-2WU6
color gold, A336-2WU6

create H339-2WU6, 2WU6 and resi 339 and chain A and not (name c,n,o)
show sticks, H339-2WU6
color gold, H339-2WU6

create Q375-2WU6, 2WU6 and resi 375 and chain A and not (name c,n,o)
show sticks, Q375-2WU6
color gold, Q375-2WU6

create T372-2WU6, 2WU6 and resi 372 and chain A and not (name c,n,o)
show sticks, T372-2WU6
color gold, T372-2WU6


# ----------------------------------------------------------------------

# Viewing options
bg_color black
set ray_shadows=0
reset
